# Supplementary material for: 3β,11α-Dihy­droxy-12-ursen-3-yl palmitate
Source: Acta Crystallogr Sect E Struct Rep Online. 2011 Nov 19;67(Pt 12):o3355. doi: 10.1107/S1600536811047106 (PMC3239000; doi:10.1107/S1600536811047106)
Supplement: Supplementary file 1 [file e-67-o3355-sup1.cif]

##############################################################################
#                                                                            #
# This CIF contains the data in a paper accepted for publication in          #
# Acta Crystallographica Section E. It conforms to the requirements of       #
# Notes for Authors for Acta Crystallographica Section E, and has been       #
# peer reviewed under the auspices of the IUCr Commission on Journals.       #
#                                                                            #
# Full details of the Crystallographic Information File format               #
# are given in the paper "The Crystallographic Information File (CIF):       #
# a New Standard Archive File for Crystallography" by S. R. Hall, F. H.      #
# Allen and I. D. Brown [Acta Cryst. (1991), A47, 655-685].                  #
#                                                                            #
# The current version of the core CIF dictionary is obtainable from          #
# ftp://ftp.iucr.org/pub/cif_core.dic.                                       #
#                                                                            #
# Software is freely available for graphical display of the structure(s)     #
# in this CIF. For information consult the CIF software page                 #
# http://www.iucr.org/resources/cif/software.                                #
#                                                                            #
# This file may be used for bona fide research purposes within the           #
# scientific community so long as proper attribution is given to the journal # 
# article from which it was obtained.                                        #
#                                                                            #
##############################################################################
data_global
_audit_creation_method     SHELXL-97
_journal_date_recd_electronic     2011-10-28
_journal_date_accepted     2011-11-08
_journal_name_full     'Acta Crystallographica, Section E'
_journal_year     2011
_journal_volume     67
_journal_issue     12
_journal_page_first     o3355
_journal_page_last     o3355
_journal_paper_category     QO
_journal_coeditor_code     BX2380
_publ_contact_author_name     'Su-Ping Bai'
_publ_contact_author_address
; School of Pharmacy
  Xinxiang Medical University
  Xinxiang, Henan 453000
  China
;
_publ_contact_author_email     baisuping@xxmu.edu.cn
_publ_contact_author_fax     '0373-3029884'
_publ_contact_author_phone     '0373-3029884'
_publ_section_title
;
3\b,11\a-Dihydroxy-12-ursen-3-yl palmitate
;
loop_
    _publ_author_name
    _publ_author_footnote
    _publ_author_address
    'Yuan, Yong-Liang' .
; School of Pharmacy
  Xinxiang Medical University
  Xinxiang, Henan 453000
  People's Republic of China
;
    'Bai, Su-Ping' .
; School of Pharmacy
  Xinxiang Medical University
  Xinxiang, Henan 453000
  People's Republic of China
;
    'Liang, Hui-Juan' .
; School of Pharmacy
  Xinxiang Medical University
  Xinxiang, Henan 453000
  People's Republic of China
;
    'Ye, Dan-Dan' .
; School of Pharmacy
  Xinxiang Medical University
  Xinxiang, Henan 453000
  People's Republic of China
;
data_I
_audit_creation_method     SHELXL-97
_chemical_name_systematic
;
3\b,11\a-Dihydroxy-12-ursen-3-yl palmitate
;
_chemical_name_common     ?
_chemical_formula_moiety     'C46 H80 O3'
_chemical_formula_sum     'C46 H80 O3'
_chemical_formula_iupac     'C46 H80 O3'
_chemical_formula_weight     681.10
_chemical_melting_point     ?
_symmetry_cell_setting     monoclinic
_symmetry_space_group_name_H-M     'P 21'
loop_
    _symmetry_equiv_pos_as_xyz
    'x, y, z'
    '-x, y+1/2, -z'
_cell_length_a     11.389(2)
_cell_length_b     15.714(3)
_cell_length_c     11.766(2)
_cell_angle_alpha     90.00
_cell_angle_beta     98.925(3)
_cell_angle_gamma     90.00
_cell_volume     2080.3(7)
_cell_formula_units_Z     2
_cell_measurement_reflns_used     7345
_cell_measurement_theta_min     3.0024
_cell_measurement_theta_max     27.4756
_cell_measurement_temperature     93(2)
_exptl_crystal_description     Block
_exptl_crystal_colour     Colourless
_exptl_crystal_size_max     0.60
_exptl_crystal_size_mid     0.50
_exptl_crystal_size_min     0.30
_exptl_crystal_density_diffrn     1.087
_exptl_crystal_density_meas     ?
_exptl_crystal_density_method     'not measured'
_exptl_crystal_F_000     760
_exptl_absorpt_coefficient_mu     0.065
_exptl_absorpt_correction_type     none
_exptl_absorpt_process_details     ?
_exptl_absorpt_correction_T_min     ?
_exptl_absorpt_correction_T_max     ?
_exptl_special_details     ?
_diffrn_ambient_temperature     93(2)
_diffrn_radiation_type     MoK\a
_diffrn_radiation_wavelength     0.71073
_diffrn_radiation_source     'Rotating Anode'
_diffrn_radiation_monochromator     graphite
_diffrn_measurement_device_type     'Rigaku AFC10/Saturn724+'
_diffrn_measurement_method     'phi and omega scans'
_diffrn_detector_area_resol_mean     28.5714
_diffrn_reflns_number     16995
_diffrn_reflns_av_R_equivalents     0.0316
_diffrn_reflns_av_sigmaI/netI     0.0309
_diffrn_reflns_theta_min     3.13
_diffrn_reflns_theta_max     27.47
_diffrn_reflns_theta_full     27.47
_diffrn_measured_fraction_theta_max     0.976
_diffrn_measured_fraction_theta_full     0.976
_diffrn_reflns_limit_h_min     -14
_diffrn_reflns_limit_h_max     14
_diffrn_reflns_limit_k_min     -20
_diffrn_reflns_limit_k_max     20
_diffrn_reflns_limit_l_min     -14
_diffrn_reflns_limit_l_max     14
_diffrn_standards_number     0
_diffrn_standards_interval_count     0
_diffrn_standards_interval_time     0
_diffrn_standards_decay_%     0
_refine_special_details
;
Refinement of <i>F</i>^2^ against ALL reflections. The weighted <i>R</i>-factor
<i>wR</i> and goodness of fit <i>S</i> are based on <i>F</i>^2^, conventional
<i>R</i>-factors <i>R</i> are based on <i>F</i>, with <i>F</i> set to zero for
negative <i>F</i>^2^. The threshold expression of <i>F</i>^2^ >
\s(<i>F</i>^2^) is used only for calculating <i>R</i>-factors(gt) <i>etc</i>.
and is not relevant to the choice of reflections for refinement.
<i>R</i>-factors based on <i>F</i>^2^ are statistically about twice as large
as those based on <i>F</i>, and <i>R</i>- factors based on ALL data will be
even larger.
;
_reflns_number_total     4832
_reflns_number_gt     4397
_reflns_threshold_expression     I>2sigma(I)
_refine_ls_structure_factor_coef     Fsqd
_refine_ls_matrix_type     full
_refine_ls_R_factor_all     0.0468
_refine_ls_R_factor_gt     0.0429
_refine_ls_wR_factor_gt     0.0962
_refine_ls_wR_factor_ref     0.0979
_refine_ls_goodness_of_fit_ref     1.003
_refine_ls_restrained_S_all     1.003
_refine_ls_number_reflns     4832
_refine_ls_number_parameters     455
_refine_ls_number_restraints     1
_refine_ls_hydrogen_treatment     mixed
_refine_ls_weighting_scheme     calc
_refine_ls_weighting_details
         'calc w=1/[\s^2^(Fo^2^)+(0.0286P)^2^+0.8600P] where P=(Fo^2^+2Fc^2^)/3'
_atom_sites_solution_hydrogens     geom
_atom_sites_solution_primary     direct
_atom_sites_solution_secondary     difmap
_refine_ls_shift/su_max     0.000
_refine_ls_shift/su_mean     0.000
_refine_diff_density_max     0.219
_refine_diff_density_min     -0.147
_refine_ls_extinction_method     none
_refine_ls_extinction_coef     ?
_refine_ls_abs_structure_details     ?
_refine_ls_abs_structure_Flack     ?
loop_
    _atom_type_symbol
    _atom_type_description
    _atom_type_scat_dispersion_real
    _atom_type_scat_dispersion_imag
    _atom_type_scat_source
    'C' 'C' 0.0033 0.0016
                         'International Tables Vol C Tables 4.2.6.8 and 6.1.1.4'
    'H' 'H' 0.0000 0.0000
                         'International Tables Vol C Tables 4.2.6.8 and 6.1.1.4'
    'O' 'O' 0.0106 0.0060
                         'International Tables Vol C Tables 4.2.6.8 and 6.1.1.4'
_computing_data_collection     'CrystalClear (Rigaku, 2008)'
_computing_cell_refinement     'CrystalClear (Rigaku, 2008)'
_computing_data_reduction     'CrystalClear (Rigaku, 2008)'
_computing_structure_solution     'SHELXS97 (Sheldrick, 2008)'
_computing_structure_refinement     'SHELXL97 (Sheldrick, 2008)'
_computing_molecular_graphics
                             'SHELXTL (Sheldrick, 2008) and PLATON (Spek, 2009)'
_computing_publication_material     'SHELXTL (Sheldrick, 2008)'
loop_
    _atom_site_type_symbol
    _atom_site_label
    _atom_site_fract_x
    _atom_site_fract_y
    _atom_site_fract_z
    _atom_site_U_iso_or_equiv
    _atom_site_adp_type
    _atom_site_calc_flag
    _atom_site_refinement_flags
    _atom_site_occupancy
    _atom_site_symmetry_multiplicity
    _atom_site_disorder_assembly
    _atom_site_disorder_group
    O O1 0.7358(2) 0.09757(13) 0.56526(16) 0.0423(5) Uani d . 1 1 . .
    O O2 0.66023(16) 0.51467(12) 0.64282(16) 0.0373(4) Uani d . 1 1 . .
    O O3 0.48079(18) 0.51257(14) 0.53336(17) 0.0469(5) Uani d . 1 1 . .
    C C1 0.7086(2) 0.27759(15) 0.6092(2) 0.0282(5) Uani d . 1 1 . .
    H H1A 0.7494 0.2468 0.5531 0.034 Uiso calc R 1 1 . .
    H H1B 0.6248 0.2584 0.5980 0.034 Uiso calc R 1 1 . .
    C C2 0.7121(2) 0.37373(16) 0.5849(2) 0.0321(6) Uani d . 1 1 . .
    H H2A 0.7958 0.3925 0.5903 0.039 Uiso calc R 1 1 . .
    H H2B 0.6716 0.3853 0.5057 0.039 Uiso calc R 1 1 . .
    C C3 0.6522(2) 0.42345(17) 0.6692(2) 0.0328(6) Uani d . 1 1 . .
    H H3 0.5664 0.4069 0.6590 0.039 Uiso calc R 1 1 . .
    C C4 0.7061(2) 0.41063(16) 0.7958(2) 0.0302(5) Uani d . 1 1 . .
    C C5 0.7115(2) 0.31251(16) 0.8183(2) 0.0263(5) Uani d . 1 1 . .
    H H5 0.6264 0.2944 0.8085 0.032 Uiso calc R 1 1 . .
    C C6 0.7608(2) 0.28945(16) 0.9424(2) 0.0298(5) Uani d . 1 1 . .
    H H6A 0.7300 0.3299 0.9952 0.036 Uiso calc R 1 1 . .
    H H6B 0.8485 0.2940 0.9545 0.036 Uiso calc R 1 1 . .
    C C7 0.7248(2) 0.19890(16) 0.9696(2) 0.0286(5) Uani d . 1 1 . .
    H H7A 0.6374 0.1967 0.9651 0.034 Uiso calc R 1 1 . .
    H H7B 0.7605 0.1850 1.0496 0.034 Uiso calc R 1 1 . .
    C C8 0.76315(19) 0.13074(16) 0.8885(2) 0.0245(5) Uani d . 1 1 . .
    C C9 0.73602(19) 0.15932(16) 0.76015(19) 0.0238(5) Uani d . 1 1 . .
    H H9 0.6476 0.1558 0.7394 0.029 Uiso calc R 1 1 . .
    C C10 0.7685(2) 0.25440(16) 0.7329(2) 0.0253(5) Uani d . 1 1 . .
    C C11 0.7853(2) 0.09126(17) 0.6844(2) 0.0288(5) Uani d . 1 1 . .
    H H11 0.8727 0.1016 0.6903 0.035 Uiso calc R 1 1 . .
    C C12 0.7700(2) 0.00159(16) 0.7251(2) 0.0274(5) Uani d . 1 1 . .
    H H12 0.7920 -0.0427 0.6775 0.033 Uiso calc R 1 1 . .
    C C13 0.72899(19) -0.02268(15) 0.8202(2) 0.0241(5) Uani d . 1 1 . .
    C C14 0.6930(2) 0.04465(16) 0.9029(2) 0.0251(5) Uani d . 1 1 . .
    C C15 0.7157(2) 0.01434(17) 1.0297(2) 0.0307(5) Uani d . 1 1 . .
    H H15A 0.7993 0.0270 1.0626 0.037 Uiso calc R 1 1 . .
    H H15B 0.6641 0.0473 1.0740 0.037 Uiso calc R 1 1 . .
    C C16 0.6926(2) -0.08099(17) 1.0454(2) 0.0318(5) Uani d . 1 1 . .
    H H16A 0.6064 -0.0922 1.0249 0.038 Uiso calc R 1 1 . .
    H H16B 0.7164 -0.0962 1.1273 0.038 Uiso calc R 1 1 . .
    C C17 0.7605(2) -0.13792(17) 0.9712(2) 0.0293(5) Uani d . 1 1 . .
    C C18 0.7145(2) -0.11755(16) 0.8435(2) 0.0268(5) Uani d . 1 1 . .
    H H18 0.7681 -0.1483 0.7976 0.032 Uiso calc R 1 1 . .
    C C19 0.5867(2) -0.15270(16) 0.8029(2) 0.0288(5) Uani d . 1 1 . .
    H H19 0.5315 -0.1230 0.8482 0.035 Uiso calc R 1 1 . .
    C C20 0.5810(2) -0.24905(17) 0.8281(2) 0.0320(5) Uani d . 1 1 . .
    H H20 0.6385 -0.2786 0.7854 0.038 Uiso calc R 1 1 . .
    C C21 0.6193(2) -0.26572(17) 0.9567(2) 0.0350(6) Uani d . 1 1 . .
    H H21A 0.5630 -0.2375 1.0008 0.042 Uiso calc R 1 1 . .
    H H21B 0.6170 -0.3276 0.9717 0.042 Uiso calc R 1 1 . .
    C C22 0.7438(2) -0.23238(18) 0.9970(2) 0.0351(6) Uani d . 1 1 . .
    H H22A 0.8006 -0.2661 0.9596 0.042 Uiso calc R 1 1 . .
    H H22B 0.7638 -0.2414 1.0810 0.042 Uiso calc R 1 1 . .
    C C23 0.8264(2) 0.45627(17) 0.8259(2) 0.0326(6) Uani d . 1 1 . .
    H H23A 0.8791 0.4389 0.7716 0.039 Uiso calc R 1 1 . .
    H H23B 0.8628 0.4410 0.9042 0.039 Uiso calc R 1 1 . .
    H H23C 0.8142 0.5180 0.8209 0.039 Uiso calc R 1 1 . .
    C C24 0.6193(2) 0.45184(18) 0.8686(3) 0.0413(7) Uani d . 1 1 . .
    H H24A 0.6090 0.5122 0.8485 0.050 Uiso calc R 1 1 . .
    H H24B 0.6516 0.4465 0.9505 0.050 Uiso calc R 1 1 . .
    H H24C 0.5422 0.4229 0.8531 0.050 Uiso calc R 1 1 . .
    C C25 0.9039(2) 0.26877(17) 0.7378(2) 0.0289(5) Uani d . 1 1 . .
    H H25A 0.9380 0.2211 0.7003 0.035 Uiso calc R 1 1 . .
    H H25B 0.9420 0.2725 0.8182 0.035 Uiso calc R 1 1 . .
    H H25C 0.9172 0.3218 0.6979 0.035 Uiso calc R 1 1 . .
    C C26 0.8995(2) 0.11656(17) 0.9255(2) 0.0294(5) Uani d . 1 1 . .
    H H26A 0.9419 0.1698 0.9165 0.035 Uiso calc R 1 1 . .
    H H26B 0.9271 0.0725 0.8770 0.035 Uiso calc R 1 1 . .
    H H26C 0.9150 0.0985 1.0062 0.035 Uiso calc R 1 1 . .
    C C27 0.5556(2) 0.05609(17) 0.8704(2) 0.0296(5) Uani d . 1 1 . .
    H H27A 0.5349 0.0629 0.7869 0.036 Uiso calc R 1 1 . .
    H H27B 0.5304 0.1067 0.9090 0.036 Uiso calc R 1 1 . .
    H H27C 0.5152 0.0058 0.8949 0.036 Uiso calc R 1 1 . .
    C C28 0.8948(2) -0.11911(19) 0.9984(2) 0.0394(6) Uani d . 1 1 . .
    H H28A 0.9383 -0.1596 0.9570 0.047 Uiso calc R 1 1 . .
    H H28B 0.9215 -0.1248 1.0813 0.047 Uiso calc R 1 1 . .
    H H28C 0.9101 -0.0610 0.9741 0.047 Uiso calc R 1 1 . .
    C C29 0.5451(3) -0.13413(19) 0.6761(2) 0.0426(7) Uani d . 1 1 . .
    H H29A 0.5984 -0.1620 0.6298 0.051 Uiso calc R 1 1 . .
    H H29B 0.5458 -0.0725 0.6631 0.051 Uiso calc R 1 1 . .
    H H29C 0.4642 -0.1559 0.6537 0.051 Uiso calc R 1 1 . .
    C C30 0.4576(2) -0.28749(19) 0.7892(2) 0.0398(6) Uani d . 1 1 . .
    H H30A 0.4577 -0.3473 0.8127 0.048 Uiso calc R 1 1 . .
    H H30B 0.4379 -0.2836 0.7053 0.048 Uiso calc R 1 1 . .
    H H30C 0.3985 -0.2561 0.8248 0.048 Uiso calc R 1 1 . .
    C C1' 0.5716(2) 0.54980(18) 0.5713(2) 0.0350(6) Uani d . 1 1 . .
    C C2' 0.5993(3) 0.64035(18) 0.5409(2) 0.0390(6) Uani d . 1 1 . .
    H H2'1 0.5272 0.6759 0.5379 0.047 Uiso calc R 1 1 . .
    H H2'2 0.6615 0.6639 0.6007 0.047 Uiso calc R 1 1 . .
    C C3' 0.6418(3) 0.6424(2) 0.4257(3) 0.0492(8) Uani d . 1 1 . .
    H H3'1 0.5834 0.6122 0.3687 0.059 Uiso calc R 1 1 . .
    H H3'2 0.7181 0.6113 0.4320 0.059 Uiso calc R 1 1 . .
    C C4' 0.6596(3) 0.7331(2) 0.3812(3) 0.0549(9) Uani d . 1 1 . .
    H H4'1 0.6651 0.7296 0.2982 0.066 Uiso calc R 1 1 . .
    H H4'2 0.5883 0.7672 0.3891 0.066 Uiso calc R 1 1 . .
    C C5' 0.7677(3) 0.77948(19) 0.4411(2) 0.0403(6) Uani d . 1 1 . .
    H H5'1 0.8392 0.7444 0.4376 0.048 Uiso calc R 1 1 . .
    H H5'2 0.7601 0.7874 0.5231 0.048 Uiso calc R 1 1 . .
    C C6' 0.7836(3) 0.8663(2) 0.3869(3) 0.0511(8) Uani d . 1 1 . .
    H H6'1 0.7864 0.8577 0.3040 0.061 Uiso calc R 1 1 . .
    H H6'2 0.7125 0.9012 0.3930 0.061 Uiso calc R 1 1 . .
    C C7' 0.8925(2) 0.91628(18) 0.4381(2) 0.0369(6) Uani d . 1 1 . .
    H H7'1 0.9642 0.8808 0.4367 0.044 Uiso calc R 1 1 . .
    H H7'2 0.8875 0.9296 0.5195 0.044 Uiso calc R 1 1 . .
    C C8' 0.9052(3) 0.99922(19) 0.3730(3) 0.0407(6) Uani d . 1 1 . .
    H H8'1 0.9087 0.9854 0.2915 0.049 Uiso calc R 1 1 . .
    H H8'2 0.8333 1.0342 0.3750 0.049 Uiso calc R 1 1 . .
    C C9' 1.0140(3) 1.05190(18) 0.4201(3) 0.0413(7) Uani d . 1 1 . .
    H H9'1 1.0856 1.0156 0.4244 0.050 Uiso calc R 1 1 . .
    H H9'2 1.0071 1.0704 0.4992 0.050 Uiso calc R 1 1 . .
    C C10' 1.0300(2) 1.13012(18) 0.3475(3) 0.0414(7) Uani d . 1 1 . .
    H H10A 1.0274 1.1123 0.2665 0.050 Uiso calc R 1 1 . .
    H H10B 1.1096 1.1547 0.3740 0.050 Uiso calc R 1 1 . .
    C C11' 0.9365(3) 1.19878(19) 0.3527(3) 0.0424(7) Uani d . 1 1 . .
    H H11A 0.9364 1.2146 0.4341 0.051 Uiso calc R 1 1 . .
    H H11B 0.8573 1.1750 0.3225 0.051 Uiso calc R 1 1 . .
    C C12' 0.9563(2) 1.27902(18) 0.2846(2) 0.0382(6) Uani d . 1 1 . .
    H H12A 1.0346 1.3038 0.3156 0.046 Uiso calc R 1 1 . .
    H H12B 0.9574 1.2635 0.2032 0.046 Uiso calc R 1 1 . .
    C C13' 0.8604(2) 1.34523(19) 0.2901(3) 0.0396(6) Uani d . 1 1 . .
    H H13A 0.8564 1.3576 0.3719 0.048 Uiso calc R 1 1 . .
    H H13B 0.7829 1.3208 0.2556 0.048 Uiso calc R 1 1 . .
    C C14' 0.8783(2) 1.42849(18) 0.2295(2) 0.0357(6) Uani d . 1 1 . .
    H H14A 0.9517 1.4562 0.2686 0.043 Uiso calc R 1 1 . .
    H H14B 0.8894 1.4162 0.1493 0.043 Uiso calc R 1 1 . .
    C C15' 0.7755(3) 1.4889(2) 0.2281(3) 0.0464(7) Uani d . 1 1 . .
    H H15C 0.7619 1.4983 0.3082 0.056 Uiso calc R 1 1 . .
    H H15D 0.7032 1.4618 0.1857 0.056 Uiso calc R 1 1 . .
    C C16' 0.7929(3) 1.5745(2) 0.1735(3) 0.0502(8) Uani d . 1 1 . .
    H H16'A 0.8613 1.6035 0.2178 0.060 Uiso calc R 1 1 . .
    H H16'B 0.7215 1.6093 0.1733 0.060 Uiso calc R 1 1 . .
    H H16'C 0.8072 1.5660 0.0943 0.060 Uiso calc R 1 1 . .
    H H1O 0.674(3) 0.074(3) 0.554(3) 0.057(11) Uiso d . 1 1 . .
loop_
    _atom_site_aniso_label
    _atom_site_aniso_U_11
    _atom_site_aniso_U_22
    _atom_site_aniso_U_33
    _atom_site_aniso_U_12
    _atom_site_aniso_U_13
    _atom_site_aniso_U_23
    O1 0.0667(14) 0.0380(11) 0.0214(10) -0.0177(11) 0.0045(9) -0.0005(8)
    O2 0.0324(9) 0.0323(10) 0.0443(11) -0.0016(8) -0.0027(8) 0.0066(9)
    O3 0.0447(11) 0.0427(11) 0.0469(12) 0.0035(10) -0.0134(9) -0.0033(10)
    C1 0.0303(12) 0.0304(13) 0.0224(12) -0.0072(10) -0.0010(9) 0.0018(10)
    C2 0.0325(12) 0.0337(14) 0.0284(13) -0.0080(11) -0.0006(10) 0.0063(11)
    C3 0.0245(12) 0.0316(13) 0.0411(15) -0.0042(10) 0.0009(10) 0.0036(12)
    C4 0.0253(12) 0.0293(13) 0.0364(14) -0.0021(10) 0.0057(10) -0.0010(11)
    C5 0.0221(11) 0.0303(12) 0.0267(13) -0.0026(9) 0.0039(9) 0.0001(10)
    C6 0.0312(12) 0.0323(13) 0.0261(13) -0.0021(10) 0.0054(10) -0.0045(10)
    C7 0.0304(12) 0.0346(14) 0.0208(12) -0.0002(10) 0.0044(9) 0.0002(10)
    C8 0.0205(10) 0.0308(12) 0.0219(12) -0.0010(9) 0.0026(8) 0.0005(10)
    C9 0.0204(10) 0.0305(12) 0.0196(11) -0.0041(9) 0.0005(8) 0.0008(9)
    C10 0.0224(11) 0.0291(12) 0.0242(12) -0.0053(9) 0.0031(9) 0.0001(10)
    C11 0.0304(12) 0.0333(13) 0.0231(12) -0.0075(10) 0.0057(10) -0.0007(10)
    C12 0.0264(11) 0.0304(13) 0.0262(12) -0.0026(10) 0.0067(9) -0.0030(10)
    C13 0.0199(10) 0.0300(12) 0.0214(12) 0.0007(9) 0.0003(9) 0.0020(9)
    C14 0.0224(11) 0.0310(12) 0.0223(12) 0.0010(9) 0.0047(9) 0.0019(9)
    C15 0.0321(12) 0.0385(14) 0.0218(12) 0.0015(11) 0.0053(10) 0.0030(11)
    C16 0.0321(12) 0.0404(14) 0.0224(12) 0.0015(11) 0.0027(10) 0.0089(11)
    C17 0.0235(11) 0.0346(13) 0.0285(13) 0.0035(10) 0.0000(9) 0.0103(11)
    C18 0.0240(11) 0.0299(13) 0.0271(13) 0.0036(9) 0.0059(9) 0.0046(10)
    C19 0.0283(12) 0.0307(13) 0.0271(13) 0.0011(10) 0.0031(9) 0.0049(10)
    C20 0.0317(13) 0.0320(13) 0.0329(14) -0.0004(10) 0.0071(10) 0.0066(11)
    C21 0.0369(14) 0.0334(14) 0.0355(15) 0.0008(11) 0.0081(11) 0.0118(11)
    C22 0.0320(13) 0.0382(15) 0.0341(14) 0.0056(11) 0.0024(11) 0.0119(12)
    C23 0.0313(13) 0.0309(13) 0.0349(14) -0.0039(10) 0.0028(10) -0.0002(11)
    C24 0.0387(15) 0.0358(15) 0.0519(18) 0.0037(12) 0.0152(13) 0.0013(13)
    C25 0.0236(11) 0.0329(13) 0.0306(13) -0.0055(10) 0.0052(9) 0.0002(10)
    C26 0.0235(11) 0.0376(14) 0.0256(12) -0.0009(10) -0.0006(9) 0.0008(10)
    C27 0.0217(11) 0.0323(13) 0.0357(14) 0.0027(10) 0.0072(10) 0.0030(11)
    C28 0.0277(13) 0.0424(16) 0.0453(16) 0.0058(12) -0.0034(11) 0.0110(13)
    C29 0.0504(16) 0.0360(15) 0.0366(15) -0.0131(13) -0.0082(12) 0.0079(12)
    C30 0.0389(15) 0.0412(16) 0.0398(16) -0.0052(12) 0.0074(12) 0.0088(13)
    C1' 0.0362(13) 0.0364(14) 0.0313(14) 0.0044(11) 0.0018(11) -0.0012(11)
    C2' 0.0428(15) 0.0351(15) 0.0373(15) 0.0054(12) 0.0005(12) 0.0027(12)
    C3' 0.0579(19) 0.0502(19) 0.0373(17) -0.0116(15) 0.0007(13) -0.0043(14)
    C4' 0.057(2) 0.066(2) 0.0379(17) -0.0130(17) -0.0059(14) 0.0150(16)
    C5' 0.0404(15) 0.0463(17) 0.0338(15) 0.0011(12) 0.0046(11) 0.0078(13)
    C6' 0.0489(17) 0.054(2) 0.0472(18) -0.0057(15) -0.0046(14) 0.0187(15)
    C7' 0.0400(14) 0.0384(15) 0.0336(14) 0.0072(12) 0.0104(11) 0.0007(12)
    C8' 0.0456(15) 0.0388(15) 0.0388(15) 0.0046(13) 0.0101(12) 0.0040(12)
    C9' 0.0404(15) 0.0389(15) 0.0439(17) 0.0098(12) 0.0046(12) -0.0022(13)
    C10' 0.0367(14) 0.0356(15) 0.0534(18) 0.0005(12) 0.0115(13) -0.0058(14)
    C11' 0.0398(15) 0.0373(15) 0.0516(18) 0.0040(12) 0.0114(13) 0.0041(13)
    C12' 0.0379(14) 0.0349(15) 0.0420(16) -0.0005(11) 0.0075(12) -0.0010(12)
    C13' 0.0332(14) 0.0396(15) 0.0454(16) -0.0024(12) 0.0042(12) 0.0044(13)
    C14' 0.0322(13) 0.0344(14) 0.0399(15) -0.0026(11) 0.0036(11) 0.0013(12)
    C15' 0.0385(15) 0.0436(17) 0.0577(19) 0.0051(13) 0.0095(14) 0.0114(14)
    C16' 0.0411(16) 0.0417(17) 0.068(2) 0.0077(13) 0.0100(15) 0.0155(16)
_geom_special_details
;
All e.s.d.'s (except the e.s.d. in the dihedral angle between two l.s. planes)
are estimated using the full covariance matrix. The cell e.s.d.'s are taken
into account individually in the estimation of e.s.d.'s in distances, angles
and torsion angles; correlations between e.s.d.'s in cell parameters are only
used when they are defined by crystal symmetry. An approximate (isotropic)
treatment of cell e.s.d.'s is used for estimating e.s.d.'s involving l.s.
planes.
;
loop_
    _geom_bond_atom_site_label_1
    _geom_bond_atom_site_label_2
    _geom_bond_site_symmetry_2
    _geom_bond_distance
    _geom_bond_publ_flag
    O1 C11 . 1.431(3) ?
    O1 H1O . 0.79(4) ?
    O2 C1' . 1.330(3) ?
    O2 C3 . 1.473(3) ?
    O3 C1' . 1.211(3) ?
    C1 C2 . 1.539(3) ?
    C1 C10 . 1.552(3) ?
    C1 H1A . 0.9900 ?
    C1 H1B . 0.9900 ?
    C2 C3 . 1.507(4) ?
    C2 H2A . 0.9900 ?
    C2 H2B . 0.9900 ?
    C3 C4 . 1.533(4) ?
    C3 H3 . 1.0000 ?
    C4 C23 . 1.539(3) ?
    C4 C24 . 1.547(4) ?
    C4 C5 . 1.564(3) ?
    C5 C6 . 1.524(3) ?
    C5 C10 . 1.571(3) ?
    C5 H5 . 1.0000 ?
    C6 C7 . 1.528(3) ?
    C6 H6A . 0.9900 ?
    C6 H6B . 0.9900 ?
    C7 C8 . 1.542(3) ?
    C7 H7A . 0.9900 ?
    C7 H7B . 0.9900 ?
    C8 C9 . 1.559(3) ?
    C8 C26 . 1.562(3) ?
    C8 C14 . 1.594(3) ?
    C9 C11 . 1.552(3) ?
    C9 C10 . 1.584(3) ?
    C9 H9 . 1.0000 ?
    C10 C25 . 1.550(3) ?
    C11 C12 . 1.507(4) ?
    C11 H11 . 1.0000 ?
    C12 C13 . 1.333(3) ?
    C12 H12 . 0.9500 ?
    C13 C18 . 1.530(3) ?
    C13 C14 . 1.536(3) ?
    C14 C15 . 1.549(3) ?
    C14 C27 . 1.563(3) ?
    C15 C16 . 1.537(4) ?
    C15 H15A . 0.9900 ?
    C15 H15B . 0.9900 ?
    C16 C17 . 1.539(4) ?
    C16 H16A . 0.9900 ?
    C16 H16B . 0.9900 ?
    C17 C22 . 1.533(4) ?
    C17 C28 . 1.542(3) ?
    C17 C18 . 1.546(3) ?
    C18 C19 . 1.561(3) ?
    C18 H18 . 1.0000 ?
    C19 C29 . 1.522(3) ?
    C19 C20 . 1.546(4) ?
    C19 H19 . 1.0000 ?
    C20 C21 . 1.531(4) ?
    C20 C30 . 1.533(4) ?
    C20 H20 . 1.0000 ?
    C21 C22 . 1.517(4) ?
    C21 H21A . 0.9900 ?
    C21 H21B . 0.9900 ?
    C22 H22A . 0.9900 ?
    C22 H22B . 0.9900 ?
    C23 H23A . 0.9800 ?
    C23 H23B . 0.9800 ?
    C23 H23C . 0.9800 ?
    C24 H24A . 0.9800 ?
    C24 H24B . 0.9800 ?
    C24 H24C . 0.9800 ?
    C25 H25A . 0.9800 ?
    C25 H25B . 0.9800 ?
    C25 H25C . 0.9800 ?
    C26 H26A . 0.9800 ?
    C26 H26B . 0.9800 ?
    C26 H26C . 0.9800 ?
    C27 H27A . 0.9800 ?
    C27 H27B . 0.9800 ?
    C27 H27C . 0.9800 ?
    C28 H28A . 0.9800 ?
    C28 H28B . 0.9800 ?
    C28 H28C . 0.9800 ?
    C29 H29A . 0.9800 ?
    C29 H29B . 0.9800 ?
    C29 H29C . 0.9800 ?
    C30 H30A . 0.9800 ?
    C30 H30B . 0.9800 ?
    C30 H30C . 0.9800 ?
    C1' C2' . 1.513(4) ?
    C2' C3' . 1.508(4) ?
    C2' H2'1 . 0.9900 ?
    C2' H2'2 . 0.9900 ?
    C3' C4' . 1.542(5) ?
    C3' H3'1 . 0.9900 ?
    C3' H3'2 . 0.9900 ?
    C4' C5' . 1.508(4) ?
    C4' H4'1 . 0.9900 ?
    C4' H4'2 . 0.9900 ?
    C5' C6' . 1.528(4) ?
    C5' H5'1 . 0.9900 ?
    C5' H5'2 . 0.9900 ?
    C6' C7' . 1.512(4) ?
    C6' H6'1 . 0.9900 ?
    C6' H6'2 . 0.9900 ?
    C7' C8' . 1.530(4) ?
    C7' H7'1 . 0.9900 ?
    C7' H7'2 . 0.9900 ?
    C8' C9' . 1.521(4) ?
    C8' H8'1 . 0.9900 ?
    C8' H8'2 . 0.9900 ?
    C9' C10' . 1.524(4) ?
    C9' H9'1 . 0.9900 ?
    C9' H9'2 . 0.9900 ?
    C10' C11' . 1.524(4) ?
    C10' H10A . 0.9900 ?
    C10' H10B . 0.9900 ?
    C11' C12' . 1.529(4) ?
    C11' H11A . 0.9900 ?
    C11' H11B . 0.9900 ?
    C12' C13' . 1.517(4) ?
    C12' H12A . 0.9900 ?
    C12' H12B . 0.9900 ?
    C13' C14' . 1.519(4) ?
    C13' H13A . 0.9900 ?
    C13' H13B . 0.9900 ?
    C14' C15' . 1.505(4) ?
    C14' H14A . 0.9900 ?
    C14' H14B . 0.9900 ?
    C15' C16' . 1.517(4) ?
    C15' H15C . 0.9900 ?
    C15' H15D . 0.9900 ?
    C16' H16'A . 0.9800 ?
    C16' H16'B . 0.9800 ?
    C16' H16'C . 0.9800 ?
loop_
    _geom_angle_atom_site_label_1
    _geom_angle_atom_site_label_2
    _geom_angle_atom_site_label_3
    _geom_angle_site_symmetry_1
    _geom_angle_site_symmetry_3
    _geom_angle
    _geom_angle_publ_flag
    C11 O1 H1O . . 110(3) ?
    C1' O2 C3 . . 118.1(2) ?
    C2 C1 C10 . . 112.6(2) ?
    C2 C1 H1A . . 109.1 ?
    C10 C1 H1A . . 109.1 ?
    C2 C1 H1B . . 109.1 ?
    C10 C1 H1B . . 109.1 ?
    H1A C1 H1B . . 107.8 ?
    C3 C2 C1 . . 111.0(2) ?
    C3 C2 H2A . . 109.4 ?
    C1 C2 H2A . . 109.4 ?
    C3 C2 H2B . . 109.4 ?
    C1 C2 H2B . . 109.4 ?
    H2A C2 H2B . . 108.0 ?
    O2 C3 C2 . . 108.4(2) ?
    O2 C3 C4 . . 107.7(2) ?
    C2 C3 C4 . . 114.7(2) ?
    O2 C3 H3 . . 108.6 ?
    C2 C3 H3 . . 108.6 ?
    C4 C3 H3 . . 108.6 ?
    C3 C4 C23 . . 111.7(2) ?
    C3 C4 C24 . . 106.8(2) ?
    C23 C4 C24 . . 107.5(2) ?
    C3 C4 C5 . . 107.1(2) ?
    C23 C4 C5 . . 114.2(2) ?
    C24 C4 C5 . . 109.3(2) ?
    C6 C5 C4 . . 113.3(2) ?
    C6 C5 C10 . . 110.3(2) ?
    C4 C5 C10 . . 118.3(2) ?
    C6 C5 H5 . . 104.4 ?
    C4 C5 H5 . . 104.4 ?
    C10 C5 H5 . . 104.4 ?
    C5 C6 C7 . . 110.6(2) ?
    C5 C6 H6A . . 109.5 ?
    C7 C6 H6A . . 109.5 ?
    C5 C6 H6B . . 109.5 ?
    C7 C6 H6B . . 109.5 ?
    H6A C6 H6B . . 108.1 ?
    C6 C7 C8 . . 113.97(19) ?
    C6 C7 H7A . . 108.8 ?
    C8 C7 H7A . . 108.8 ?
    C6 C7 H7B . . 108.8 ?
    C8 C7 H7B . . 108.8 ?
    H7A C7 H7B . . 107.7 ?
    C7 C8 C9 . . 111.5(2) ?
    C7 C8 C26 . . 106.91(19) ?
    C9 C8 C26 . . 110.50(18) ?
    C7 C8 C14 . . 109.20(18) ?
    C9 C8 C14 . . 108.69(18) ?
    C26 C8 C14 . . 110.02(19) ?
    C11 C9 C8 . . 108.81(19) ?
    C11 C9 C10 . . 114.66(18) ?
    C8 C9 C10 . . 116.76(18) ?
    C11 C9 H9 . . 105.1 ?
    C8 C9 H9 . . 105.1 ?
    C10 C9 H9 . . 105.1 ?
    C25 C10 C1 . . 106.87(19) ?
    C25 C10 C5 . . 113.51(19) ?
    C1 C10 C5 . . 107.37(19) ?
    C25 C10 C9 . . 113.08(19) ?
    C1 C10 C9 . . 109.20(18) ?
    C5 C10 C9 . . 106.63(18) ?
    O1 C11 C12 . . 109.2(2) ?
    O1 C11 C9 . . 113.1(2) ?
    C12 C11 C9 . . 113.08(19) ?
    O1 C11 H11 . . 107.0 ?
    C12 C11 H11 . . 107.0 ?
    C9 C11 H11 . . 107.0 ?
    C13 C12 C11 . . 127.4(2) ?
    C13 C12 H12 . . 116.3 ?
    C11 C12 H12 . . 116.3 ?
    C12 C13 C18 . . 119.4(2) ?
    C12 C13 C14 . . 119.8(2) ?
    C18 C13 C14 . . 120.69(19) ?
    C13 C14 C15 . . 112.2(2) ?
    C13 C14 C27 . . 106.24(19) ?
    C15 C14 C27 . . 106.42(19) ?
    C13 C14 C8 . . 109.24(18) ?
    C15 C14 C8 . . 110.61(19) ?
    C27 C14 C8 . . 112.09(19) ?
    C16 C15 C14 . . 114.1(2) ?
    C16 C15 H15A . . 108.7 ?
    C14 C15 H15A . . 108.7 ?
    C16 C15 H15B . . 108.7 ?
    C14 C15 H15B . . 108.7 ?
    H15A C15 H15B . . 107.6 ?
    C15 C16 C17 . . 112.8(2) ?
    C15 C16 H16A . . 109.0 ?
    C17 C16 H16A . . 109.0 ?
    C15 C16 H16B . . 109.0 ?
    C17 C16 H16B . . 109.0 ?
    H16A C16 H16B . . 107.8 ?
    C22 C17 C16 . . 111.3(2) ?
    C22 C17 C28 . . 107.1(2) ?
    C16 C17 C28 . . 109.9(2) ?
    C22 C17 C18 . . 111.0(2) ?
    C16 C17 C18 . . 107.82(19) ?
    C28 C17 C18 . . 109.7(2) ?
    C13 C18 C17 . . 110.3(2) ?
    C13 C18 C19 . . 114.29(19) ?
    C17 C18 C19 . . 112.55(19) ?
    C13 C18 H18 . . 106.4 ?
    C17 C18 H18 . . 106.4 ?
    C19 C18 H18 . . 106.4 ?
    C29 C19 C20 . . 111.1(2) ?
    C29 C19 C18 . . 111.5(2) ?
    C20 C19 C18 . . 110.7(2) ?
    C29 C19 H19 . . 107.8 ?
    C20 C19 H19 . . 107.8 ?
    C18 C19 H19 . . 107.8 ?
    C21 C20 C30 . . 109.6(2) ?
    C21 C20 C19 . . 110.1(2) ?
    C30 C20 C19 . . 113.1(2) ?
    C21 C20 H20 . . 108.0 ?
    C30 C20 H20 . . 108.0 ?
    C19 C20 H20 . . 108.0 ?
    C22 C21 C20 . . 111.0(2) ?
    C22 C21 H21A . . 109.4 ?
    C20 C21 H21A . . 109.4 ?
    C22 C21 H21B . . 109.4 ?
    C20 C21 H21B . . 109.4 ?
    H21A C21 H21B . . 108.0 ?
    C21 C22 C17 . . 114.3(2) ?
    C21 C22 H22A . . 108.7 ?
    C17 C22 H22A . . 108.7 ?
    C21 C22 H22B . . 108.7 ?
    C17 C22 H22B . . 108.7 ?
    H22A C22 H22B . . 107.6 ?
    C4 C23 H23A . . 109.5 ?
    C4 C23 H23B . . 109.5 ?
    H23A C23 H23B . . 109.5 ?
    C4 C23 H23C . . 109.5 ?
    H23A C23 H23C . . 109.5 ?
    H23B C23 H23C . . 109.5 ?
    C4 C24 H24A . . 109.5 ?
    C4 C24 H24B . . 109.5 ?
    H24A C24 H24B . . 109.5 ?
    C4 C24 H24C . . 109.5 ?
    H24A C24 H24C . . 109.5 ?
    H24B C24 H24C . . 109.5 ?
    C10 C25 H25A . . 109.5 ?
    C10 C25 H25B . . 109.5 ?
    H25A C25 H25B . . 109.5 ?
    C10 C25 H25C . . 109.5 ?
    H25A C25 H25C . . 109.5 ?
    H25B C25 H25C . . 109.5 ?
    C8 C26 H26A . . 109.5 ?
    C8 C26 H26B . . 109.5 ?
    H26A C26 H26B . . 109.5 ?
    C8 C26 H26C . . 109.5 ?
    H26A C26 H26C . . 109.5 ?
    H26B C26 H26C . . 109.5 ?
    C14 C27 H27A . . 109.5 ?
    C14 C27 H27B . . 109.5 ?
    H27A C27 H27B . . 109.5 ?
    C14 C27 H27C . . 109.5 ?
    H27A C27 H27C . . 109.5 ?
    H27B C27 H27C . . 109.5 ?
    C17 C28 H28A . . 109.5 ?
    C17 C28 H28B . . 109.5 ?
    H28A C28 H28B . . 109.5 ?
    C17 C28 H28C . . 109.5 ?
    H28A C28 H28C . . 109.5 ?
    H28B C28 H28C . . 109.5 ?
    C19 C29 H29A . . 109.5 ?
    C19 C29 H29B . . 109.5 ?
    H29A C29 H29B . . 109.5 ?
    C19 C29 H29C . . 109.5 ?
    H29A C29 H29C . . 109.5 ?
    H29B C29 H29C . . 109.5 ?
    C20 C30 H30A . . 109.5 ?
    C20 C30 H30B . . 109.5 ?
    H30A C30 H30B . . 109.5 ?
    C20 C30 H30C . . 109.5 ?
    H30A C30 H30C . . 109.5 ?
    H30B C30 H30C . . 109.5 ?
    O3 C1' O2 . . 123.6(3) ?
    O3 C1' C2' . . 124.4(3) ?
    O2 C1' C2' . . 112.0(2) ?
    C3' C2' C1' . . 109.9(2) ?
    C3' C2' H2'1 . . 109.7 ?
    C1' C2' H2'1 . . 109.7 ?
    C3' C2' H2'2 . . 109.7 ?
    C1' C2' H2'2 . . 109.7 ?
    H2'1 C2' H2'2 . . 108.2 ?
    C2' C3' C4' . . 113.7(3) ?
    C2' C3' H3'1 . . 108.8 ?
    C4' C3' H3'1 . . 108.8 ?
    C2' C3' H3'2 . . 108.8 ?
    C4' C3' H3'2 . . 108.8 ?
    H3'1 C3' H3'2 . . 107.7 ?
    C5' C4' C3' . . 115.4(3) ?
    C5' C4' H4'1 . . 108.4 ?
    C3' C4' H4'1 . . 108.4 ?
    C5' C4' H4'2 . . 108.4 ?
    C3' C4' H4'2 . . 108.4 ?
    H4'1 C4' H4'2 . . 107.5 ?
    C4' C5' C6' . . 112.2(2) ?
    C4' C5' H5'1 . . 109.2 ?
    C6' C5' H5'1 . . 109.2 ?
    C4' C5' H5'2 . . 109.2 ?
    C6' C5' H5'2 . . 109.2 ?
    H5'1 C5' H5'2 . . 107.9 ?
    C7' C6' C5' . . 116.1(2) ?
    C7' C6' H6'1 . . 108.3 ?
    C5' C6' H6'1 . . 108.3 ?
    C7' C6' H6'2 . . 108.3 ?
    C5' C6' H6'2 . . 108.3 ?
    H6'1 C6' H6'2 . . 107.4 ?
    C6' C7' C8' . . 112.2(2) ?
    C6' C7' H7'1 . . 109.2 ?
    C8' C7' H7'1 . . 109.2 ?
    C6' C7' H7'2 . . 109.2 ?
    C8' C7' H7'2 . . 109.2 ?
    H7'1 C7' H7'2 . . 107.9 ?
    C9' C8' C7' . . 114.6(2) ?
    C9' C8' H8'1 . . 108.6 ?
    C7' C8' H8'1 . . 108.6 ?
    C9' C8' H8'2 . . 108.6 ?
    C7' C8' H8'2 . . 108.6 ?
    H8'1 C8' H8'2 . . 107.6 ?
    C8' C9' C10' . . 113.4(2) ?
    C8' C9' H9'1 . . 108.9 ?
    C10' C9' H9'1 . . 108.9 ?
    C8' C9' H9'2 . . 108.9 ?
    C10' C9' H9'2 . . 108.9 ?
    H9'1 C9' H9'2 . . 107.7 ?
    C9' C10' C11' . . 113.8(2) ?
    C9' C10' H10A . . 108.8 ?
    C11' C10' H10A . . 108.8 ?
    C9' C10' H10B . . 108.8 ?
    C11' C10' H10B . . 108.8 ?
    H10A C10' H10B . . 107.7 ?
    C10' C11' C12' . . 113.7(2) ?
    C10' C11' H11A . . 108.8 ?
    C12' C11' H11A . . 108.8 ?
    C10' C11' H11B . . 108.8 ?
    C12' C11' H11B . . 108.8 ?
    H11A C11' H11B . . 107.7 ?
    C13' C12' C11' . . 112.2(2) ?
    C13' C12' H12A . . 109.2 ?
    C11' C12' H12A . . 109.2 ?
    C13' C12' H12B . . 109.2 ?
    C11' C12' H12B . . 109.2 ?
    H12A C12' H12B . . 107.9 ?
    C12' C13' C14' . . 114.9(2) ?
    C12' C13' H13A . . 108.5 ?
    C14' C13' H13A . . 108.5 ?
    C12' C13' H13B . . 108.5 ?
    C14' C13' H13B . . 108.5 ?
    H13A C13' H13B . . 107.5 ?
    C15' C14' C13' . . 112.8(2) ?
    C15' C14' H14A . . 109.0 ?
    C13' C14' H14A . . 109.0 ?
    C15' C14' H14B . . 109.0 ?
    C13' C14' H14B . . 109.0 ?
    H14A C14' H14B . . 107.8 ?
    C14' C15' C16' . . 114.3(2) ?
    C14' C15' H15C . . 108.7 ?
    C16' C15' H15C . . 108.7 ?
    C14' C15' H15D . . 108.7 ?
    C16' C15' H15D . . 108.7 ?
    H15C C15' H15D . . 107.6 ?
    C15' C16' H16'A . . 109.5 ?
    C15' C16' H16'B . . 109.5 ?
    H16'A C16' H16'B . . 109.5 ?
    C15' C16' H16'C . . 109.5 ?
    H16'A C16' H16'C . . 109.5 ?
    H16'B C16' H16'C . . 109.5 ?
loop_
    _geom_torsion_atom_site_label_1
    _geom_torsion_atom_site_label_2
    _geom_torsion_atom_site_label_3
    _geom_torsion_atom_site_label_4
    _geom_torsion_site_symmetry_1
    _geom_torsion_site_symmetry_2
    _geom_torsion_site_symmetry_3
    _geom_torsion_site_symmetry_4
    _geom_torsion
    _geom_torsion_publ_flag
    C10 C1 C2 C3 . . . . -58.1(3) ?
    C1' O2 C3 C2 . . . . 91.8(3) ?
    C1' O2 C3 C4 . . . . -143.6(2) ?
    C1 C2 C3 O2 . . . . 179.05(19) ?
    C1 C2 C3 C4 . . . . 58.7(3) ?
    O2 C3 C4 C23 . . . . -47.3(3) ?
    C2 C3 C4 C23 . . . . 73.5(3) ?
    O2 C3 C4 C24 . . . . 70.0(2) ?
    C2 C3 C4 C24 . . . . -169.2(2) ?
    O2 C3 C4 C5 . . . . -173.05(19) ?
    C2 C3 C4 C5 . . . . -52.2(3) ?
    C3 C4 C5 C6 . . . . -178.62(19) ?
    C23 C4 C5 C6 . . . . 57.2(3) ?
    C24 C4 C5 C6 . . . . -63.3(3) ?
    C3 C4 C5 C10 . . . . 50.0(3) ?
    C23 C4 C5 C10 . . . . -74.2(3) ?
    C24 C4 C5 C10 . . . . 165.3(2) ?
    C4 C5 C6 C7 . . . . 160.3(2) ?
    C10 C5 C6 C7 . . . . -64.5(2) ?
    C5 C6 C7 C8 . . . . 56.4(3) ?
    C6 C7 C8 C9 . . . . -45.0(3) ?
    C6 C7 C8 C26 . . . . 75.8(2) ?
    C6 C7 C8 C14 . . . . -165.16(19) ?
    C7 C8 C9 C11 . . . . 175.71(19) ?
    C26 C8 C9 C11 . . . . 57.0(2) ?
    C14 C8 C9 C11 . . . . -63.9(2) ?
    C7 C8 C9 C10 . . . . 44.0(2) ?
    C26 C8 C9 C10 . . . . -74.8(2) ?
    C14 C8 C9 C10 . . . . 164.42(17) ?
    C2 C1 C10 C25 . . . . -70.0(3) ?
    C2 C1 C10 C5 . . . . 52.1(3) ?
    C2 C1 C10 C9 . . . . 167.35(19) ?
    C6 C5 C10 C25 . . . . -65.6(3) ?
    C4 C5 C10 C25 . . . . 67.2(3) ?
    C6 C5 C10 C1 . . . . 176.55(19) ?
    C4 C5 C10 C1 . . . . -50.7(3) ?
    C6 C5 C10 C9 . . . . 59.6(2) ?
    C4 C5 C10 C9 . . . . -167.66(19) ?
    C11 C9 C10 C25 . . . . -54.3(3) ?
    C8 C9 C10 C25 . . . . 74.7(2) ?
    C11 C9 C10 C1 . . . . 64.6(2) ?
    C8 C9 C10 C1 . . . . -166.46(19) ?
    C11 C9 C10 C5 . . . . -179.70(19) ?
    C8 C9 C10 C5 . . . . -50.7(2) ?
    C8 C9 C11 O1 . . . . 162.55(19) ?
    C10 C9 C11 O1 . . . . -64.6(2) ?
    C8 C9 C11 C12 . . . . 37.8(3) ?
    C10 C9 C11 C12 . . . . 170.67(18) ?
    O1 C11 C12 C13 . . . . -132.5(3) ?
    C9 C11 C12 C13 . . . . -5.7(3) ?
    C11 C12 C13 C18 . . . . 177.1(2) ?
    C11 C12 C13 C14 . . . . -0.9(4) ?
    C12 C13 C14 C15 . . . . -147.9(2) ?
    C18 C13 C14 C15 . . . . 34.1(3) ?
    C12 C13 C14 C27 . . . . 96.2(2) ?
    C18 C13 C14 C27 . . . . -81.7(2) ?
    C12 C13 C14 C8 . . . . -24.9(3) ?
    C18 C13 C14 C8 . . . . 157.2(2) ?
    C7 C8 C14 C13 . . . . 178.74(18) ?
    C9 C8 C14 C13 . . . . 56.9(2) ?
    C26 C8 C14 C13 . . . . -64.2(2) ?
    C7 C8 C14 C15 . . . . -57.3(2) ?
    C9 C8 C14 C15 . . . . -179.17(19) ?
    C26 C8 C14 C15 . . . . 59.7(2) ?
    C7 C8 C14 C27 . . . . 61.3(2) ?
    C9 C8 C14 C27 . . . . -60.6(2) ?
    C26 C8 C14 C27 . . . . 178.31(19) ?
    C13 C14 C15 C16 . . . . -36.2(3) ?
    C27 C14 C15 C16 . . . . 79.6(2) ?
    C8 C14 C15 C16 . . . . -158.42(19) ?
    C14 C15 C16 C17 . . . . 53.3(3) ?
    C15 C16 C17 C22 . . . . 175.0(2) ?
    C15 C16 C17 C28 . . . . 56.6(3) ?
    C15 C16 C17 C18 . . . . -63.0(3) ?
    C12 C13 C18 C17 . . . . 136.7(2) ?
    C14 C13 C18 C17 . . . . -45.3(3) ?
    C12 C13 C18 C19 . . . . -95.3(3) ?
    C14 C13 C18 C19 . . . . 82.7(3) ?
    C22 C17 C18 C13 . . . . 178.59(19) ?
    C16 C17 C18 C13 . . . . 56.5(2) ?
    C28 C17 C18 C13 . . . . -63.2(3) ?
    C22 C17 C18 C19 . . . . 49.6(3) ?
    C16 C17 C18 C19 . . . . -72.5(3) ?
    C28 C17 C18 C19 . . . . 167.8(2) ?
    C13 C18 C19 C29 . . . . 54.9(3) ?
    C17 C18 C19 C29 . . . . -178.3(2) ?
    C13 C18 C19 C20 . . . . 179.0(2) ?
    C17 C18 C19 C20 . . . . -54.1(3) ?
    C29 C19 C20 C21 . . . . -178.1(2) ?
    C18 C19 C20 C21 . . . . 57.5(3) ?
    C29 C19 C20 C30 . . . . -55.2(3) ?
    C18 C19 C20 C30 . . . . -179.5(2) ?
    C30 C20 C21 C22 . . . . 177.1(2) ?
    C19 C20 C21 C22 . . . . -57.9(3) ?
    C20 C21 C22 C17 . . . . 55.4(3) ?
    C16 C17 C22 C21 . . . . 69.4(3) ?
    C28 C17 C22 C21 . . . . -170.5(2) ?
    C18 C17 C22 C21 . . . . -50.7(3) ?
    C3 O2 C1' O3 . . . . 5.6(4) ?
    C3 O2 C1' C2' . . . . -172.8(2) ?
    O3 C1' C2' C3' . . . . -79.7(3) ?
    O2 C1' C2' C3' . . . . 98.7(3) ?
    C1' C2' C3' C4' . . . . 173.8(3) ?
    C2' C3' C4' C5' . . . . 73.9(4) ?
    C3' C4' C5' C6' . . . . 176.2(3) ?
    C4' C5' C6' C7' . . . . -177.6(3) ?
    C5' C6' C7' C8' . . . . 176.1(3) ?
    C6' C7' C8' C9' . . . . -179.5(3) ?
    C7' C8' C9' C10' . . . . 175.0(2) ?
    C8' C9' C10' C11' . . . . 69.4(3) ?
    C9' C10' C11' C12' . . . . 177.2(2) ?
    C10' C11' C12' C13' . . . . 179.0(3) ?
    C11' C12' C13' C14' . . . . 176.9(2) ?
    C12' C13' C14' C15' . . . . 174.7(3) ?
    C13' C14' C15' C16' . . . . 177.1(3) ?
loop_
    _geom_hbond_atom_site_label_D
    _geom_hbond_atom_site_label_H
    _geom_hbond_atom_site_label_A
    _geom_hbond_site_symmetry_A
    _geom_hbond_distance_DH
    _geom_hbond_distance_HA
    _geom_hbond_distance_DA
    _geom_hbond_angle_DHA
    _geom_hbond_publ_flag
    O1 H1O O3 2_646 0.79(4) 2.13(4) 2.886(3) 161(3) yes
