# Supplementary material for: 3β,11α-Dihy­droxy-12-ursen-3-yl palmitate
Source: Acta Crystallogr Sect E Struct Rep Online. 2011 Nov 19;67(Pt 12):o3355. doi: 10.1107/S1600536811047106 (PMC3239000; doi:10.1107/S1600536811047106)
Supplement: Supplementary file 2 [file e-67-o3355-Isup2.hkl]

# 
# h,k,l, Fc-squared, Fo-squared, sigma(Fo-squared) and status flag 
# 
data_I
_shelx_title ' BO362 in P2(1)' 
_shelx_refln_list_code          4 
_shelx_F_calc_maximum      155.27 
_exptl_crystal_F_000       760.00 
_reflns_d_resolution_high  0.7703 
 
loop_ 
 _symmetry_equiv_pos_as_xyz 
 'x, y, z' 
 '-x, y+1/2, -z' 
 
_cell_length_a    11.3894 
_cell_length_b    15.7143 
_cell_length_c    11.7655 
_cell_angle_alpha  90.000 
_cell_angle_beta   98.925 
_cell_angle_gamma  90.000 
 
_shelx_F_squared_multiplier     1.000 
 
loop_ 
 _refln_index_h 
 _refln_index_k 
 _refln_index_l 
 _refln_F_squared_calc 
 _refln_F_squared_meas 
 _refln_F_squared_sigma 
 _refln_observed_status 
   2   0   0    17300.50    17995.59    326.41 o 
   3   0   0     1228.37     1299.03     14.55 o 
   4   0   0     2437.11     2780.74     25.31 o 
   5   0   0     1035.87     1115.67     12.62 o 
   6   0   0     3718.11     4021.44     36.58 o 
   7   0   0       21.82       36.47      7.10 o 
   8   0   0      164.79      156.80      7.08 o 
   9   0   0      173.84      152.43     11.12 o 
  10   0   0       10.53        7.35      2.90 o 
  11   0   0        4.18        4.33      2.69 o 
  12   0   0       59.52       43.96      4.75 o 
  13   0   0        0.00        1.68      3.10 o 
  14   0   0        7.86        4.75      4.25 o 
   2   1   0     4155.80     4015.89     18.39 o 
   3   1   0     2066.86     2123.92     15.82 o 
   4   1   0     1738.66     1695.89     12.55 o 
   5   1   0     4966.81     5524.85     45.11 o 
   6   1   0     2417.99     2332.00     50.77 o 
   7   1   0      368.16      361.13      6.59 o 
   8   1   0      199.10      165.46      4.79 o 
   9   1   0       38.34       41.25      3.33 o 
  10   1   0      188.74      182.48      6.02 o 
  11   1   0        8.30        8.11      2.59 o 
  12   1   0        6.49        6.99      2.30 o 
  13   1   0       69.24       65.43      5.87 o 
  14   1   0       24.21       26.56      3.43 o 
   1   2   0       71.18       54.56      2.08 o 
   2   2   0     1603.00     1617.60     10.85 o 
   3   2   0      654.78      698.65      5.96 o 
   4   2   0      358.62      355.44      6.44 o 
   5   2   0     1282.67     1379.19     11.93 o 
   6   2   0     1123.12     1153.76     17.38 o 
   7   2   0      234.41      226.90      7.67 o 
   8   2   0       32.89       40.25      3.13 o 
   9   2   0      142.13      173.36      8.68 o 
  10   2   0      193.51      200.44      7.45 o 
  11   2   0       30.05       24.46      3.01 o 
  12   2   0       45.11       48.25      4.26 o 
  13   2   0        5.79        3.60      2.01 o 
  14   2   0       11.54       11.01      2.56 o 
   1   3   0      545.17      509.27      5.05 o 
   2   3   0     1297.11     1223.10     12.17 o 
   4   3   0     1112.74     1141.57      9.01 o 
   5   3   0     1272.73     1245.23     27.56 o 
   6   3   0      409.05      467.80      9.86 o 
   7   3   0      127.92      122.65      5.15 o 
   8   3   0      174.63      165.79     11.52 o 
   9   3   0       31.82       31.62      3.05 o 
  10   3   0       59.70       58.22      4.35 o 
  11   3   0      191.49      205.34     10.20 o 
  12   3   0       10.18       17.88      2.70 o 
  13   3   0       26.40       28.17      3.60 o 
  14   3   0        7.98        8.17      2.46 o 
   0   4   0      444.22      447.11      8.22 o 
   1   4   0      537.92      525.44      6.66 o 
   2   4   0       52.46       43.11      1.33 o 
   3   4   0      293.17      320.07      5.57 o 
   4   4   0     2242.44     2255.21     29.32 o 
   5   4   0      500.11      504.04      7.39 o 
   6   4   0       97.88      128.58      3.68 o 
   7   4   0      390.80      378.53     22.57 o 
   8   4   0       58.25       52.98      4.56 o 
   9   4   0      156.04      147.99      7.36 o 
  10   4   0       54.86       43.73      4.09 o 
  11   4   0       83.84       87.00      4.71 o 
  12   4   0       47.63       51.96      4.83 o 
  13   4   0       21.04       21.16      3.23 o 
  14   4   0       17.43       19.05      3.14 o 
   1   5   0     1111.27     1088.36     10.43 o 
   2   5   0       54.05       60.67      1.90 o 
   3   5   0      720.17      822.62     15.11 o 
   4   5   0      108.31      122.54      3.49 o 
   5   5   0      225.16      219.90      5.48 o 
   6   5   0       74.07       82.04      3.58 o 
   7   5   0      150.67      150.18      5.75 o 
   8   5   0      170.38      158.00      4.61 o 
   9   5   0       22.05       15.32      3.25 o 
  10   5   0       83.33       59.46      4.36 o 
  11   5   0       53.58       42.53      4.11 o 
  12   5   0       24.60       21.95      2.87 o 
  13   5   0        7.25        9.72      2.10 o 
  14   5   0       85.19       89.14      7.43 o 
   0   6   0     1058.30      985.05      7.80 o 
   1   6   0     1607.38     1592.45     17.27 o 
   2   6   0      732.15      635.80      7.15 o 
   3   6   0       97.05      114.68      2.95 o 
   4   6   0      174.87      169.54      4.61 o 
   5   6   0      142.10      132.17      3.71 o 
   6   6   0      200.27      209.97      5.98 o 
   7   6   0      133.76      130.68      4.60 o 
   8   6   0      389.93      383.14      7.89 o 
   9   6   0      168.88      156.11      5.53 o 
  10   6   0       50.00       46.12      3.43 o 
  11   6   0        8.72        6.35      1.95 o 
  12   6   0       44.54       48.43      4.08 o 
  13   6   0        2.87        2.95      1.85 o 
   1   7   0     1516.40     1650.02     18.43 o 
   2   7   0      187.29      196.09      5.51 o 
   3   7   0       56.07       74.75      2.77 o 
   4   7   0       22.35       16.21      1.69 o 
   5   7   0      137.51      136.08      5.62 o 
   6   7   0       63.16       62.60      3.75 o 
   7   7   0      181.01      174.19      9.10 o 
   8   7   0       97.73       97.24      4.16 o 
   9   7   0        4.76        6.99      2.00 o 
  10   7   0       59.50       66.88      4.12 o 
  11   7   0       35.27       35.81      3.70 o 
  12   7   0        7.41        5.19      1.81 o 
  13   7   0       16.63       15.79      2.45 o 
   0   8   0     2696.97     3105.34    107.25 o 
   1   8   0       74.56       71.41      5.81 o 
   2   8   0      303.27      306.45      6.98 o 
   3   8   0      694.05      692.52      8.47 o 
   4   8   0      244.36      226.45      6.59 o 
   5   8   0      524.40      507.39      8.29 o 
   6   8   0      381.48      360.45      7.68 o 
   7   8   0      191.18      174.77      7.06 o 
   8   8   0      195.52      189.84      6.06 o 
   9   8   0       51.83       52.29      3.43 o 
  10   8   0       11.69       12.90      2.42 o 
  11   8   0       19.01       19.43      2.92 o 
  12   8   0       24.68       20.16      2.99 o 
  13   8   0        2.02        4.95      2.33 o 
   1   9   0     1134.50     1147.37     26.42 o 
   2   9   0     1123.26     1184.99     27.26 o 
   3   9   0      152.40      151.70      6.23 o 
   4   9   0      214.08      201.17      4.81 o 
   5   9   0      189.02      186.13      5.56 o 
   6   9   0       79.70       95.98      5.09 o 
   7   9   0      157.47      155.82      5.92 o 
   8   9   0       58.42       52.94      3.90 o 
   9   9   0       59.06       50.84      4.02 o 
  10   9   0       11.67       13.46      2.57 o 
  11   9   0       35.79       32.97      4.07 o 
  12   9   0       46.37       48.46      4.24 o 
  13   9   0       11.39       11.25      2.73 o 
   0  10   0       16.80       10.58      2.54 o 
   1  10   0      410.80      384.01      7.20 o 
   2  10   0      683.31      717.51     23.89 o 
   3  10   0      189.84      181.13      4.69 o 
   4  10   0     1244.33     1237.53     20.77 o 
   5  10   0     1082.98     1123.16     16.75 o 
   6  10   0      401.14      423.86      8.91 o 
   7  10   0       89.16       83.41      4.04 o 
   8  10   0        3.10        1.77      2.04 o 
   9  10   0       14.43       12.60      2.50 o 
  10  10   0       29.54       26.28      3.19 o 
  11  10   0       20.84       19.14      2.99 o 
  12  10   0       40.43       36.50      4.64 o 
   1  11   0      135.16      125.39      5.19 o 
   2  11   0       86.03       89.41      4.21 o 
   3  11   0      315.74      265.95      9.59 o 
   4  11   0      136.37      121.81      4.90 o 
   5  11   0      206.86      179.14     10.26 o 
   6  11   0       77.41       89.79      4.30 o 
   7  11   0       13.96       12.33      2.56 o 
   8  11   0       96.27       99.30      5.92 o 
   9  11   0       80.80       80.19      4.95 o 
  10  11   0       41.76       48.25      4.09 o 
  11  11   0       44.88       46.59      3.86 o 
  12  11   0       26.90       26.32      3.42 o 
   0  12   0      329.50      325.25     10.03 o 
   1  12   0       66.53       62.10      4.73 o 
   2  12   0       99.13       96.82      4.84 o 
   3  12   0      104.30       98.80      4.15 o 
   4  12   0       85.87       74.36      4.75 o 
   5  12   0       88.37       84.51      6.49 o 
   6  12   0       22.35       18.55      2.70 o 
   7  12   0       77.52       75.37      4.25 o 
   8  12   0       41.46       42.94      3.52 o 
   9  12   0       25.71       23.41      3.06 o 
  10  12   0       15.49       15.15      3.29 o 
  11  12   0       32.86       31.73      3.41 o 
   1  13   0       60.00       59.44      3.93 o 
   2  13   0       32.23       28.52      3.29 o 
   3  13   0      183.64      180.75      6.27 o 
   4  13   0      210.57      202.95      6.81 o 
   5  13   0      206.34      211.31      8.05 o 
   6  13   0       44.08       48.68      4.74 o 
   7  13   0        5.52        4.09      1.96 o 
   8  13   0       36.32       37.64      3.76 o 
   9  13   0        2.11        2.78      2.18 o 
  10  13   0       15.62       12.54      2.66 o 
  11  13   0       36.80       40.94      4.31 o 
   0  14   0      446.66      417.96     11.65 o 
   1  14   0      108.54      101.75      5.71 o 
   2  14   0       75.15       72.53      6.60 o 
   3  14   0       21.61       17.75      2.99 o 
   4  14   0        9.25        7.97      2.23 o 
   5  14   0       12.93        9.17      2.12 o 
   6  14   0       97.30      104.30      6.34 o 
   7  14   0      137.74      144.39      6.96 o 
   8  14   0       25.98       28.98      3.74 o 
   9  14   0       99.99      110.14      5.43 o 
  10  14   0       31.44       33.47      3.65 o 
   1  15   0       17.54       15.05      2.61 o 
   2  15   0       33.73       27.22      3.37 o 
   3  15   0       51.84       52.39      4.51 o 
   4  15   0        4.97        6.56      2.02 o 
   5  15   0       73.39       74.40      4.52 o 
   6  15   0       13.10       13.24      2.64 o 
   7  15   0        9.32        9.70      2.45 o 
   8  15   0       64.52       70.07      5.26 o 
   9  15   0       26.92       36.60      3.82 o 
   0  16   0       21.72       20.74      4.13 o 
   1  16   0        2.31        2.67      1.82 o 
   2  16   0       24.24       20.72      3.01 o 
   3  16   0        3.87        5.92      1.90 o 
   4  16   0        2.35        3.63      1.83 o 
   5  16   0        1.14        3.29      1.89 o 
   6  16   0        7.98       10.68      2.71 o 
   7  16   0       39.03       46.95      3.94 o 
   8  16   0        0.08        1.66      2.14 o 
   9  16   0       87.29      117.00      6.51 o 
   1  17   0       52.45       57.85      5.88 o 
   2  17   0        7.14        6.72      2.26 o 
   3  17   0       15.75       10.86      2.10 o 
   4  17   0        0.87        1.62      1.78 o 
   5  17   0        7.54       12.37      2.88 o 
   6  17   0       11.14        6.50      2.30 o 
   7  17   0       20.97       26.40      3.59 o 
   8  17   0       14.03       10.66      2.73 o 
   0  18   0       17.30       23.65      4.43 o 
   1  18   0       11.87       10.17      2.38 o 
   2  18   0       54.09       51.38      4.60 o 
   3  18   0        4.08        7.59      2.17 o 
   4  18   0       36.11       35.49      4.03 o 
   5  18   0       71.05       61.00      5.38 o 
   6  18   0       33.90       47.78      4.46 o 
   1  19   0       30.71       27.52      3.47 o 
   2  19   0       16.01       17.66      2.79 o 
   3  19   0       98.08      107.80      6.25 o 
   4  19   0       31.31       30.39      4.85 o 
   5  19   0        1.42        2.21      2.15 o 
   0  20   0       22.04       23.54      6.17 o 
   1  20   0       19.50       22.52      3.26 o 
   2  20   0        4.73        4.16      2.27 o 
 -14   0   1        0.09        1.46      2.45 o 
 -13   0   1       75.31       86.16      6.68 o 
 -12   0   1       40.23       42.31      6.20 o 
 -11   0   1       10.37        7.98      2.73 o 
 -10   0   1        0.02        1.85      2.02 o 
  -9   0   1      210.05      203.12      9.13 o 
  -8   0   1      274.77      270.91      8.31 o 
  -7   0   1       21.28       13.95      3.00 o 
  -6   0   1     1516.86     1587.87     19.95 o 
  -5   0   1      423.76      491.23      7.72 o 
  -4   0   1      309.42      338.01      6.78 o 
  -3   0   1     1308.51     1327.83     19.38 o 
  -2   0   1    24107.29    23940.90    898.16 o 
   2   0   1      486.01      506.35      6.65 o 
   4   0   1       17.48       25.32      1.71 o 
   5   0   1     1522.03     1716.27     17.55 o 
   6   0   1      264.58      294.22     12.37 o 
   7   0   1      615.95      640.95     14.20 o 
   8   0   1      151.06      127.00      7.28 o 
   9   0   1        9.40       29.08     15.40 o 
  10   0   1       76.22       72.18      5.78 o 
  11   0   1       32.13       35.99      5.56 o 
  12   0   1      117.22      104.26      9.87 o 
  13   0   1        2.29        3.25      2.82 o 
  14   0   1      122.06      142.31      8.37 o 
 -14   1   1        1.35        3.06      2.25 o 
 -13   1   1        4.42        5.41      2.45 o 
 -12   1   1      110.14      110.47      6.64 o 
 -11   1   1       71.49       82.22     15.41 o 
 -10   1   1      131.65      116.23      5.07 o 
  -9   1   1      175.80      166.99      5.32 o 
  -8   1   1      302.53      287.63      8.15 o 
  -7   1   1      319.06      302.21      6.34 o 
  -6   1   1      313.47      293.13      6.95 o 
  -5   1   1      373.42      381.00      6.10 o 
  -4   1   1      869.70      886.83     11.63 o 
  -3   1   1     2406.60     2375.89     16.02 o 
  -2   1   1    11158.44    11383.54     77.68 o 
   2   1   1    19252.82    19270.85    246.97 o 
   3   1   1     1665.46     1675.53      9.29 o 
   4   1   1     5042.76     5422.40     21.41 o 
   5   1   1      505.02      516.32      6.77 o 
   6   1   1     1563.62     1644.84     56.79 o 
   7   1   1      174.78      157.89      6.02 o 
   8   1   1      308.90      304.19      5.98 o 
   9   1   1      113.26      100.04      6.43 o 
  10   1   1      177.34      149.82      6.09 o 
  11   1   1      124.57      111.67      6.89 o 
  12   1   1        9.12       12.02      2.43 o 
  13   1   1       24.44       23.48      2.89 o 
  14   1   1       31.76       31.87      3.67 o 
 -14   2   1        2.48        4.54      2.06 o 
 -13   2   1       18.01       18.26      3.03 o 
 -12   2   1       84.37       91.79      6.21 o 
 -11   2   1       89.02       82.38      4.77 o 
 -10   2   1      222.45      227.35      6.69 o 
  -9   2   1      372.23      361.12      8.94 o 
  -8   2   1      374.34      411.10      8.69 o 
  -7   2   1     1242.37     1254.45     42.71 o 
  -6   2   1      383.76      401.44      9.12 o 
  -5   2   1      266.79      290.45      4.44 o 
  -4   2   1      137.45      135.35      2.39 o 
  -3   2   1     1449.20     1461.55     12.38 o 
  -2   2   1     5742.80     5738.13     24.96 o 
  -1   2   1      318.68      297.90      4.46 o 
   0   2   1     1511.00     1511.71      9.28 o 
   1   2   1      126.85      116.47      1.70 o 
   2   2   1     3113.27     3055.25     28.68 o 
   3   2   1      708.48      662.44      7.29 o 
   4   2   1       76.15       69.46      3.70 o 
   5   2   1      122.52      107.04      2.76 o 
   6   2   1       41.72       49.60      3.11 o 
   7   2   1      492.58      444.37     16.30 o 
   8   2   1      234.89      200.93      7.98 o 
   9   2   1      220.29      241.46      6.43 o 
  10   2   1      213.19      194.43      8.12 o 
  11   2   1       48.69       43.08      3.90 o 
  12   2   1       97.51      105.00      6.84 o 
  13   2   1       51.61       50.76      4.47 o 
  14   2   1       12.09       10.59      2.43 o 
 -14   3   1       13.94       14.12      2.71 o 
 -13   3   1      149.61      166.74      6.72 o 
 -12   3   1      126.11      118.49      6.02 o 
 -11   3   1        5.89        7.01      1.89 o 
 -10   3   1        3.05        3.20      2.46 o 
  -9   3   1       52.52       49.25      3.92 o 
  -8   3   1      410.63      412.22     10.45 o 
  -7   3   1      251.76      229.09      6.17 o 
  -6   3   1      202.75      173.63      4.77 o 
  -5   3   1      120.21      104.35      3.33 o 
  -4   3   1     1033.84     1015.67     17.98 o 
  -3   3   1     4452.02     4484.82     34.23 o 
  -2   3   1       45.71       35.89      1.75 o 
  -1   3   1     1514.65     1525.15      9.14 o 
   0   3   1     1442.27     1478.71     17.52 o 
   1   3   1      631.48      638.32      6.63 o 
   2   3   1      802.95      727.17      7.81 o 
   3   3   1     3375.02     3458.41     27.47 o 
   4   3   1     1353.45     1422.78     13.39 o 
   5   3   1      217.13      188.50      8.69 o 
   6   3   1       84.80       93.14      3.55 o 
   7   3   1      104.23      115.37      3.67 o 
   8   3   1       63.08       61.66      3.21 o 
   9   3   1       31.70       35.01      3.09 o 
  10   3   1       93.37      102.75      5.42 o 
  11   3   1       59.96       53.74      4.42 o 
  12   3   1       57.64       76.98      5.74 o 
  13   3   1        3.25        5.97      2.54 o 
  14   3   1       18.81       21.94      2.95 o 
 -14   4   1       16.04       13.19      3.30 o 
 -13   4   1        3.28        3.81      2.06 o 
 -12   4   1       61.34       58.28      4.69 o 
 -11   4   1        0.57        1.39      1.63 o 
 -10   4   1       30.34       26.77      3.36 o 
  -9   4   1      263.09      234.10      7.24 o 
  -8   4   1      189.27      157.73      5.59 o 
  -7   4   1      168.58      165.50      5.48 o 
  -6   4   1      456.88      436.40      9.03 o 
  -5   4   1      141.39      136.79      4.30 o 
  -4   4   1      107.96      103.17      5.97 o 
  -3   4   1      452.18      442.95      5.00 o 
  -2   4   1      251.42      242.03      6.01 o 
  -1   4   1      833.43      714.12      5.18 o 
   0   4   1      539.22      493.11      6.64 o 
   1   4   1      595.20      596.02      6.19 o 
   2   4   1      950.42      919.54     10.67 o 
   3   4   1     1478.15     1443.71     12.98 o 
   4   4   1      489.99      485.29     11.36 o 
   5   4   1     2940.96     3014.66     37.51 o 
   6   4   1      190.15      199.07      5.15 o 
   7   4   1      592.25      600.36      8.90 o 
   8   4   1       30.32       21.88      2.30 o 
   9   4   1      300.83      293.56      8.76 o 
  10   4   1      162.39      147.25      6.23 o 
  11   4   1       65.69       49.79      4.35 o 
  12   4   1       34.95       31.85      3.27 o 
  13   4   1        8.23        4.00      1.76 o 
  14   4   1       34.09       28.12      3.90 o 
 -14   5   1       62.42       63.34      5.22 o 
 -13   5   1       70.89       67.37      5.80 o 
 -12   5   1       37.32       39.41      3.73 o 
 -11   5   1       29.05       27.39      3.12 o 
 -10   5   1        9.64       10.37      2.28 o 
  -9   5   1       81.38       88.59      4.57 o 
  -8   5   1       95.56       90.12      3.89 o 
  -7   5   1       62.07       59.75      3.07 o 
  -6   5   1      609.93      614.41      9.36 o 
  -5   5   1      410.17      387.81     15.47 o 
  -4   5   1      369.72      351.54      8.13 o 
  -3   5   1     2759.68     2892.09     19.67 o 
  -2   5   1      149.42      132.25      2.58 o 
  -1   5   1      160.39      149.98      6.43 o 
   0   5   1     2377.47     2491.08     10.12 o 
   1   5   1       25.15       14.60      1.08 o 
   2   5   1      365.67      326.63      4.87 o 
   3   5   1       90.43      103.54      2.41 o 
   4   5   1      360.95      385.97      7.83 o 
   5   5   1       85.80       72.36      2.63 o 
   6   5   1       69.01       77.09      4.08 o 
   7   5   1       58.00       52.75      2.77 o 
   8   5   1      150.02      137.76      5.83 o 
   9   5   1       16.11       19.59      2.44 o 
  10   5   1       91.27       80.20      4.41 o 
  11   5   1       86.31       93.71      5.04 o 
  12   5   1       50.49       48.02      4.88 o 
  13   5   1       79.86       75.74      6.14 o 
 -14   6   1       18.74       23.59      3.72 o 
 -13   6   1       15.93       13.43      2.51 o 
 -12   6   1       54.03       56.54      3.98 o 
 -11   6   1        0.04        2.18      1.76 o 
 -10   6   1      111.01      113.66      4.70 o 
  -9   6   1       64.84       57.62      3.36 o 
  -8   6   1      107.00      100.24      3.94 o 
  -7   6   1      233.96      233.31      5.82 o 
  -6   6   1      202.24      201.65      9.98 o 
  -5   6   1       15.23       12.26      1.66 o 
  -4   6   1      689.06      725.20      9.11 o 
  -3   6   1      392.15      378.55      9.76 o 
  -1   6   1     1041.74     1103.07     20.16 o 
   0   6   1      206.41      210.05      3.66 o 
   1   6   1      600.24      585.04      6.66 o 
   2   6   1      323.91      333.05      5.69 o 
   3   6   1      293.57      310.25      5.42 o 
   4   6   1      103.78       95.80      3.10 o 
   5   6   1       32.56       30.45      2.27 o 
   6   6   1       48.08       59.43      3.11 o 
   7   6   1       43.95       48.13      3.61 o 
   8   6   1       21.64       19.28      2.41 o 
   9   6   1       17.61       15.46      2.35 o 
  10   6   1       13.42       12.35      2.21 o 
  11   6   1        7.78        6.69      2.26 o 
  12   6   1       42.11       39.44      3.77 o 
  13   6   1       44.42       42.35      4.14 o 
 -13   7   1       26.45       25.35      3.32 o 
 -12   7   1       74.97       81.16      4.93 o 
 -11   7   1        9.49        7.06      2.40 o 
 -10   7   1       44.32       39.11      3.53 o 
  -9   7   1      106.77       92.20      4.18 o 
  -8   7   1      334.00      304.72     13.71 o 
  -7   7   1      940.35      950.38     24.29 o 
  -6   7   1     1019.64     1076.47     20.89 o 
  -5   7   1        6.85        5.09      1.77 o 
  -4   7   1      183.10      190.04     10.08 o 
  -3   7   1      464.10      473.45      5.66 o 
  -2   7   1     3069.04     3268.98     23.77 o 
  -1   7   1     6137.54     6882.92     68.99 o 
   0   7   1     2138.28     2393.24     21.73 o 
   1   7   1     1223.18     1259.78     12.29 o 
   2   7   1      112.32      109.78      3.20 o 
   3   7   1      223.55      210.98      4.71 o 
   4   7   1       80.91       78.54      2.97 o 
   5   7   1      116.63      113.76      4.35 o 
   6   7   1        6.81        7.97      1.88 o 
   7   7   1      236.12      220.55     10.07 o 
   8   7   1       93.28       80.00      4.28 o 
   9   7   1      220.54      220.27      9.60 o 
  10   7   1       10.65        8.90      2.12 o 
  11   7   1       42.74       42.69      3.76 o 
  12   7   1        1.81        2.04      1.63 o 
  13   7   1       71.18       75.79      5.10 o 
 -13   8   1        1.07        0.90      2.04 o 
 -12   8   1        5.43        7.26      2.14 o 
 -11   8   1       23.44       26.22      3.38 o 
 -10   8   1       32.75       28.29      3.07 o 
  -9   8   1       36.37       41.85      3.31 o 
  -8   8   1      163.09      153.02      5.46 o 
  -7   8   1      187.39      168.63      5.68 o 
  -6   8   1      385.11      413.13      8.40 o 
  -5   8   1      411.78      400.35     11.27 o 
  -4   8   1      599.91      620.46      9.50 o 
  -3   8   1       61.99       97.38      6.89 o 
  -2   8   1      978.35      975.96     10.32 o 
  -1   8   1     1328.81     1355.18     12.84 o 
   0   8   1      501.41      495.56     11.91 o 
   1   8   1      121.24      111.43      3.52 o 
   2   8   1      121.44      109.39      6.22 o 
   3   8   1       43.27       78.65      4.80 o 
   4   8   1       23.49       18.53      2.19 o 
   5   8   1      103.80       92.68      3.64 o 
   6   8   1      225.55      213.06      5.17 o 
   7   8   1       67.20       65.53      3.76 o 
   8   8   1       99.67      104.44      5.43 o 
   9   8   1        7.20        9.51      2.29 o 
  10   8   1       45.51       35.29      3.23 o 
  11   8   1        0.52        1.25      2.10 o 
  12   8   1       64.06       67.75      5.07 o 
  13   8   1       30.90       34.19      4.56 o 
 -13   9   1       35.19       38.93      4.27 o 
 -12   9   1       47.54       55.55      4.95 o 
 -11   9   1       30.22       35.80      3.58 o 
 -10   9   1       87.43       74.68      4.77 o 
  -9   9   1       31.12       52.57      3.79 o 
  -8   9   1       93.72       85.10      5.04 o 
  -7   9   1      562.51      533.36     12.59 o 
  -6   9   1      354.26      343.21      7.56 o 
  -5   9   1      494.61      491.49      9.03 o 
  -4   9   1      108.44       95.84      3.92 o 
  -3   9   1      231.80      237.30      6.02 o 
  -2   9   1      350.60      310.91     10.33 o 
  -1   9   1      124.73      142.22      4.46 o 
   0   9   1      902.84      960.79     13.31 o 
   1   9   1      555.92      567.30      8.14 o 
   2   9   1       29.49       22.66      2.19 o 
   3   9   1       42.85       58.35      3.45 o 
   4   9   1      458.57      445.26     10.66 o 
   5   9   1      113.59      112.98      4.01 o 
   6   9   1      156.34      167.44      7.45 o 
   7   9   1       62.61       59.92      3.85 o 
   8   9   1       25.14       24.31      2.84 o 
   9   9   1       49.92       39.89      3.37 o 
  10   9   1       35.86       37.70      3.86 o 
  11   9   1        3.02        2.31      2.00 o 
  12   9   1       29.71       30.93      3.72 o 
 -12  10   1      127.23      146.56     10.34 o 
 -11  10   1       68.49       69.95      4.97 o 
 -10  10   1      205.90      230.37      7.93 o 
  -9  10   1       18.73       17.38      2.57 o 
  -8  10   1       63.29       61.04      4.34 o 
  -7  10   1      221.59      234.38      7.27 o 
  -6  10   1      386.18      370.49      9.41 o 
  -5  10   1      170.94      163.78      5.50 o 
  -4  10   1      187.75      194.34      7.61 o 
  -3  10   1      244.94      246.62      5.60 o 
  -2  10   1      151.41      140.85      4.71 o 
  -1  10   1       12.26        8.03      1.77 o 
   0  10   1       62.60       67.94      5.46 o 
   1  10   1       50.26       45.56      2.89 o 
   2  10   1       79.84       60.16      3.09 o 
   3  10   1      673.38      650.91     10.59 o 
   4  10   1      153.91      137.87      4.90 o 
   5  10   1      249.19      210.11      6.29 o 
   6  10   1      508.43      515.00     13.10 o 
   7  10   1       40.77       43.17      3.49 o 
   8  10   1       15.04       12.05      2.20 o 
   9  10   1       31.27       27.31      2.99 o 
  10  10   1        8.80        8.49      2.73 o 
  11  10   1        0.22        1.70      2.06 o 
  12  10   1        5.61        6.34      2.37 o 
 -12  11   1       15.04       13.95      2.91 o 
 -11  11   1       13.91       12.06      2.79 o 
 -10  11   1       64.10       67.75      4.39 o 
  -9  11   1        6.31        6.32      2.40 o 
  -8  11   1      103.34      105.34      5.36 o 
  -7  11   1      326.97      306.45      9.29 o 
  -6  11   1      293.34      306.28     11.28 o 
  -5  11   1     1000.75      985.45     17.67 o 
  -4  11   1      257.34      227.76      7.70 o 
  -3  11   1      140.88      141.71     12.95 o 
  -2  11   1      136.78      130.39      5.24 o 
  -1  11   1      746.96      738.51     11.98 o 
   0  11   1      180.13      169.89      5.72 o 
   1  11   1      241.03      221.43      6.53 o 
   2  11   1       72.27       72.70      3.86 o 
   3  11   1      511.53      516.28      9.41 o 
   4  11   1      217.33      209.48      8.15 o 
   5  11   1       18.11       16.42      2.48 o 
   6  11   1       26.81       23.05      2.93 o 
   7  11   1       57.11       57.69      4.21 o 
   8  11   1       26.12       24.42      3.07 o 
   9  11   1        3.92        2.15      2.15 o 
  10  11   1      101.78      115.78      6.89 o 
  11  11   1       87.60       94.58      5.04 o 
  12  11   1        3.44        3.69      2.55 o 
 -11  12   1      105.60      132.46      6.19 o 
 -10  12   1       39.37       32.19      3.49 o 
  -9  12   1       33.83       46.56      4.07 o 
  -8  12   1      264.47      282.42      7.23 o 
  -7  12   1       43.79       41.83      3.32 o 
  -6  12   1      153.57      127.04      6.24 o 
  -5  12   1      228.70      233.34      7.22 o 
  -4  12   1      117.23      109.02      5.64 o 
  -3  12   1       74.08       73.65      3.97 o 
  -2  12   1       10.16        8.41      2.41 o 
  -1  12   1       57.09       59.74      4.61 o 
   0  12   1      108.64      107.54      5.64 o 
   1  12   1        7.05        4.14      1.87 o 
   2  12   1      310.19      306.81     16.46 o 
   3  12   1      158.69      165.41      8.47 o 
   4  12   1       23.47       23.92      2.83 o 
   5  12   1      153.10      140.94      5.66 o 
   6  12   1       96.15      100.42      4.72 o 
   7  12   1      113.76      114.99      6.40 o 
   8  12   1      261.15      262.46      7.86 o 
   9  12   1       49.65       46.94      3.99 o 
  10  12   1        9.16        9.48      2.33 o 
  11  12   1       15.16        8.54      2.46 o 
 -11  13   1        4.90        3.81      2.54 o 
 -10  13   1       11.52       14.20      2.83 o 
  -9  13   1       44.24       50.18      4.30 o 
  -8  13   1       21.18       19.38      3.18 o 
  -7  13   1       16.71       16.70      2.69 o 
  -6  13   1       39.09       44.63      4.01 o 
  -5  13   1      392.45      372.64     11.21 o 
  -4  13   1       44.23       44.92      3.34 o 
  -3  13   1       10.59       13.28      2.60 o 
  -2  13   1       55.52       54.24      3.98 o 
  -1  13   1      350.40      360.07     11.34 o 
   0  13   1       67.33       56.94      4.45 o 
   1  13   1       21.15       24.09      3.87 o 
   2  13   1      318.40      314.06     11.86 o 
   3  13   1      128.22      113.11      5.86 o 
   4  13   1      323.69      319.86      7.34 o 
   5  13   1      225.81      226.76     13.76 o 
   6  13   1       40.59       42.47      3.53 o 
   7  13   1       38.26       38.30      3.94 o 
   8  13   1       35.35       35.90      3.52 o 
   9  13   1       15.33       18.29      2.84 o 
  10  13   1       32.59       36.41      4.03 o 
  11  13   1      124.33      164.40     11.51 o 
 -10  14   1       11.57       17.87      3.08 o 
  -9  14   1       25.56       22.34      3.29 o 
  -8  14   1        1.89        3.78      1.97 o 
  -7  14   1        2.60        5.71      1.87 o 
  -6  14   1        9.16        3.55      2.03 o 
  -5  14   1       15.90       19.35      2.91 o 
  -4  14   1      183.11      177.51      7.55 o 
  -3  14   1       23.14       27.63      3.20 o 
  -2  14   1      299.94      277.78      6.79 o 
  -1  14   1      269.49      256.98     11.09 o 
   0  14   1      110.53       95.87      5.68 o 
   1  14   1      118.51       92.32      6.07 o 
   2  14   1       39.78       38.85      3.91 o 
   3  14   1       27.98       21.32      3.06 o 
   4  14   1      165.95      154.44      5.43 o 
   5  14   1      131.18      124.69      5.43 o 
   6  14   1       33.54       31.63      3.57 o 
   7  14   1        3.29        3.29      2.51 o 
   8  14   1       11.41        7.88      2.54 o 
   9  14   1       31.54       36.96      4.88 o 
  10  14   1       61.36       68.06      5.39 o 
  -9  15   1        7.98       13.57      3.52 o 
  -8  15   1       10.72       11.82      2.94 o 
  -7  15   1       28.28       28.76      3.28 o 
  -6  15   1       14.56       15.37      2.70 o 
  -5  15   1       12.19        9.77      2.24 o 
  -4  15   1        2.08        2.11      1.86 o 
  -3  15   1       53.22       51.62      4.23 o 
  -2  15   1       27.50       21.74      2.92 o 
  -1  15   1       52.16       47.36      4.58 o 
   0  15   1       49.95       48.72      4.87 o 
   1  15   1       15.80       11.01      2.63 o 
   2  15   1       61.30       51.86      4.03 o 
   3  15   1      114.33      110.42      5.47 o 
   4  15   1       25.43       21.48      2.87 o 
   5  15   1        9.22        7.59      2.05 o 
   6  15   1        1.17        2.51      2.09 o 
   7  15   1       61.20       62.81      4.23 o 
   8  15   1       31.98       40.00      3.91 o 
   9  15   1       59.56       76.27      5.30 o 
  -9  16   1       32.97       33.42      4.08 o 
  -8  16   1        5.69       10.20      2.38 o 
  -7  16   1       29.84       34.74      3.89 o 
  -6  16   1       16.67       14.19      2.70 o 
  -5  16   1       32.23       37.36      3.97 o 
  -4  16   1       13.58       12.96      2.47 o 
  -3  16   1       14.05       12.70      2.45 o 
  -2  16   1       54.70       54.67      4.95 o 
  -1  16   1       43.81       33.70      3.49 o 
   0  16   1       17.77       21.12      2.96 o 
   1  16   1        1.46        3.21      2.08 o 
   2  16   1       73.64       75.70      5.52 o 
   3  16   1       35.18       36.01      3.74 o 
   4  16   1        5.53        5.40      1.90 o 
   5  16   1       65.80       60.88      4.63 o 
   6  16   1       31.88       36.76      3.70 o 
   7  16   1       83.25       91.57      5.04 o 
   8  16   1        8.53        6.62      2.47 o 
  -8  17   1        6.87        8.11      1.87 o 
  -7  17   1        0.68        1.42      2.12 o 
  -6  17   1       37.35       36.06      4.13 o 
  -5  17   1       67.76       81.48      5.35 o 
  -4  17   1        8.52       10.91      2.48 o 
  -3  17   1        2.66        7.62      2.35 o 
  -2  17   1       35.24       32.35      3.63 o 
  -1  17   1       31.65       32.46      3.51 o 
   0  17   1       34.72       34.27      5.76 o 
   1  17   1        3.41        5.57      2.17 o 
   2  17   1       32.18       30.87      3.40 o 
   3  17   1        5.53        5.02      1.84 o 
   4  17   1       34.13       30.45      4.01 o 
   5  17   1       20.30       20.35      3.39 o 
   6  17   1        1.39        2.54      2.25 o 
   7  17   1       21.81       20.45      3.18 o 
  -6  18   1        1.63        3.60      2.32 o 
  -5  18   1       16.74       21.42      3.18 o 
  -4  18   1       53.49       62.86      5.34 o 
  -3  18   1       29.52       31.82      3.88 o 
  -2  18   1       50.69       46.72      5.02 o 
  -1  18   1        6.99        7.04      2.10 o 
   0  18   1       14.27       15.36      3.41 o 
   1  18   1        4.15        5.92      2.05 o 
   2  18   1       14.75       13.71      2.75 o 
   3  18   1       38.50       38.89      4.64 o 
   4  18   1       63.70       72.72      6.81 o 
   5  18   1       71.86       67.91      5.62 o 
   6  18   1       78.85       92.70      6.29 o 
  -5  19   1        0.76        1.06      1.63 o 
  -4  19   1       17.71       16.34      3.21 o 
  -3  19   1        7.58       13.10      2.71 o 
  -2  19   1       26.34       26.85      3.97 o 
  -1  19   1       29.54       33.25      3.82 o 
   0  19   1       45.09       53.74      4.34 o 
   1  19   1       28.91       31.17      3.94 o 
   2  19   1       97.66      108.75      7.76 o 
   3  19   1      105.91      117.46      8.56 o 
   4  19   1       31.77       41.53      4.38 o 
   5  19   1       19.95       15.42      3.26 o 
  -2  20   1        3.99        5.43      2.76 o 
  -1  20   1       17.34       16.94      2.97 o 
   0  20   1        1.67        3.14      2.23 o 
   1  20   1       46.66       48.68      4.32 o 
   2  20   1        5.75        3.98      1.71 o 
 -14   0   2        2.39        4.38      2.11 o 
 -13   0   2        9.14        7.77      3.49 o 
 -12   0   2        4.53        4.41      3.27 o 
 -11   0   2        6.87        9.01      2.94 o 
 -10   0   2        4.64        6.81      3.39 o 
  -9   0   2       91.68       88.82      5.32 o 
  -8   0   2      331.89      302.04     12.47 o 
  -7   0   2      332.65      289.98      8.19 o 
  -5   0   2      163.29      140.41      4.58 o 
  -4   0   2       11.77        9.13      1.26 o 
  -3   0   2     3260.35     3080.04     17.86 o 
  -2   0   2       15.99       18.83      1.40 o 
  -1   0   2      682.31      635.12      7.79 o 
   0   0   2       33.35       30.43      0.82 o 
   1   0   2     6170.81     6681.67     29.42 o 
   2   0   2      802.41      693.01      9.16 o 
   4   0   2       94.31       98.65      3.76 o 
   5   0   2      608.05      679.15     15.27 o 
   6   0   2        0.61        2.49      1.36 o 
   7   0   2      358.96      332.03     12.15 o 
   8   0   2      154.89      131.91     12.32 o 
   9   0   2       15.90       16.82      3.80 o 
  10   0   2      252.59      264.96     10.83 o 
  11   0   2       43.50       45.62      9.71 o 
  12   0   2       88.42       89.12      6.62 o 
  13   0   2        0.36        0.60      2.01 o 
  14   0   2       83.65       94.75      9.93 o 
 -14   1   2        0.01        1.53      1.85 o 
 -13   1   2       57.88       63.92      4.34 o 
 -12   1   2       31.07       32.39      3.61 o 
 -11   1   2       54.31       45.05      3.67 o 
 -10   1   2        9.98        8.12      2.02 o 
  -9   1   2      271.31      248.07      6.75 o 
  -8   1   2      213.12      195.10      4.99 o 
  -7   1   2       80.72       76.73      3.93 o 
  -5   1   2       81.18       88.74      2.76 o 
  -4   1   2      556.87      513.70      5.78 o 
  -3   1   2      394.00      393.89      5.31 o 
  -2   1   2     4484.59     4479.78     27.48 o 
  -1   1   2    12836.68    13275.55    182.06 o 
   0   1   2     7392.60     7999.04     60.94 o 
   1   1   2     5159.07     5177.20     31.60 o 
   2   1   2     2912.11     2809.03     23.24 o 
   3   1   2     1021.17      997.86      5.37 o 
   4   1   2     1189.58     1254.67      9.43 o 
   5   1   2      712.89      713.24      8.04 o 
   6   1   2      594.86      608.36      7.88 o 
   7   1   2      155.22      140.55      5.21 o 
   8   1   2      128.15      116.00      4.12 o 
   9   1   2      328.26      274.13      9.03 o 
  10   1   2       46.31       43.31      3.89 o 
  11   1   2       80.35       72.72      4.06 o 
  12   1   2       12.15        9.23      2.13 o 
  13   1   2       23.26       17.60      2.72 o 
  14   1   2       65.16       76.25      8.71 o 
 -14   2   2       84.61       87.17      6.12 o 
 -13   2   2        4.76        7.21      1.95 o 
 -12   2   2        6.11        8.06      2.59 o 
 -11   2   2      138.41      133.89      5.99 o 
 -10   2   2       57.85       59.57      6.06 o 
  -9   2   2      145.77      146.58      5.69 o 
  -8   2   2      276.09      266.77      6.98 o 
  -7   2   2      477.32      510.89     11.72 o 
  -6   2   2      497.52      570.47     11.29 o 
  -5   2   2      630.87      637.56     12.99 o 
  -4   2   2      150.06      124.55      2.76 o 
  -3   2   2     1418.78     1458.35     11.48 o 
  -2   2   2     9204.31     9758.83     32.09 o 
  -1   2   2     4518.77     4487.00     21.95 o 
   0   2   2     1194.48     1191.95      7.48 o 
   1   2   2      889.34      789.99      7.50 o 
   2   2   2     3869.10     3841.29     22.31 o 
   4   2   2     1088.91     1080.43     12.20 o 
   5   2   2      731.16      703.90      8.71 o 
   6   2   2     1135.78     1112.44     18.94 o 
   7   2   2      180.02      157.64      8.86 o 
   8   2   2      417.94      405.16      7.83 o 
   9   2   2       81.33       77.59      4.06 o 
  10   2   2      423.31      461.35     13.08 o 
  11   2   2      128.01      121.50      5.30 o 
  12   2   2        5.58        5.56      2.20 o 
  13   2   2        8.93        5.41      2.04 o 
  14   2   2       28.96       33.86      4.34 o 
 -14   3   2       56.45       58.70      4.57 o 
 -13   3   2       32.98       32.54      4.12 o 
 -12   3   2       17.18       19.01      3.03 o 
 -11   3   2        9.14        9.26      2.08 o 
 -10   3   2      157.36      162.20      6.37 o 
  -9   3   2      177.40      163.72      9.03 o 
  -8   3   2       38.18       38.42      3.44 o 
  -7   3   2      133.42      145.87      9.70 o 
  -6   3   2      371.82      379.73      8.15 o 
  -5   3   2      275.32      253.51      4.79 o 
  -4   3   2      223.85      212.59      4.12 o 
  -2   3   2     5494.10     5543.06     33.60 o 
  -1   3   2     2577.77     2463.57     19.49 o 
   0   3   2     2817.41     2880.06     18.95 o 
   1   3   2     1293.55     1261.78      6.21 o 
   2   3   2     1124.16     1146.45      6.47 o 
   3   3   2      376.99      382.37      6.82 o 
   4   3   2      883.67      924.92     17.53 o 
   5   3   2     1873.06     1845.60     13.20 o 
   6   3   2      420.04      405.34      6.63 o 
   7   3   2      218.62      202.16      4.92 o 
   8   3   2      130.35      123.65      4.39 o 
   9   3   2      191.90      203.25      5.46 o 
  10   3   2      198.86      182.73      7.97 o 
  11   3   2       53.44       52.70      3.89 o 
  12   3   2        2.94        6.87      1.85 o 
  13   3   2       52.23       47.56      4.48 o 
  14   3   2       11.02       10.96      3.17 o 
 -14   4   2        8.23        6.34      2.23 o 
 -13   4   2        0.91        0.97      1.48 o 
 -12   4   2        5.92        9.66      2.35 o 
 -11   4   2       20.83       15.15      2.61 o 
 -10   4   2       55.43       47.42      4.27 o 
  -9   4   2      197.38      190.53      6.11 o 
  -8   4   2       99.90       96.03      6.83 o 
  -7   4   2      605.38      611.18     10.71 o 
  -6   4   2      734.46      701.67      9.84 o 
  -5   4   2       27.02       14.89      1.42 o 
  -4   4   2      392.67      391.91      5.99 o 
  -3   4   2      268.49      351.42      4.31 o 
  -2   4   2      358.44      345.73      5.35 o 
  -1   4   2     1503.06     1517.08      7.58 o 
   0   4   2      759.21      831.15      6.68 o 
   1   4   2     1159.92     1116.80      5.54 o 
   2   4   2      135.83      139.67      2.24 o 
   3   4   2      694.84      740.45      9.54 o 
   4   4   2     1197.11     1240.16     18.22 o 
   5   4   2      144.47      145.83      3.93 o 
   6   4   2      360.17      360.94      6.21 o 
   7   4   2       58.81       56.78      3.56 o 
   8   4   2      165.66      162.60      5.03 o 
   9   4   2      161.59      138.20      5.88 o 
  10   4   2      235.11      244.98      6.83 o 
  11   4   2       22.37       16.11      2.48 o 
  12   4   2       95.17      100.60      5.73 o 
  13   4   2       12.04        9.82      2.46 o 
 -14   5   2       66.70       69.33      7.93 o 
 -13   5   2       31.56       30.57      4.22 o 
 -12   5   2       24.74       30.27      3.20 o 
 -11   5   2       14.77       12.11      2.27 o 
 -10   5   2      103.40       94.46      5.52 o 
  -9   5   2       23.08       25.82      2.95 o 
  -8   5   2      321.88      326.95     10.78 o 
  -7   5   2      164.46      151.99      4.28 o 
  -6   5   2      239.24      252.28      6.13 o 
  -5   5   2      921.10      878.32     11.11 o 
  -4   5   2       54.33       33.20      1.94 o 
  -3   5   2      760.75      711.49      9.27 o 
  -2   5   2      363.29      357.01      9.01 o 
  -1   5   2       15.92       14.23      1.00 o 
   0   5   2       62.06       51.26      1.65 o 
   1   5   2      672.61      703.07      5.19 o 
   2   5   2      253.95      234.72      3.15 o 
   3   5   2      254.42      261.44      4.52 o 
   4   5   2       79.94       77.13      2.58 o 
   5   5   2       97.59       81.34      2.65 o 
   6   5   2       86.99       97.91      3.24 o 
   7   5   2       66.07       55.91      4.71 o 
   8   5   2       53.38       50.19      2.97 o 
   9   5   2       10.93        7.37      1.87 o 
  10   5   2       31.91       25.98      2.91 o 
  11   5   2        2.13        2.83      1.56 o 
  12   5   2       11.61        9.94      2.44 o 
  13   5   2        6.11        7.83      2.82 o 
 -14   6   2        1.45        2.03      1.93 o 
 -13   6   2       94.68      107.53      5.76 o 
 -12   6   2       54.06       55.89      4.48 o 
 -11   6   2       41.84       38.97      3.50 o 
 -10   6   2       56.76       53.61      4.15 o 
  -9   6   2      117.78      112.82      4.65 o 
  -8   6   2      103.00       96.31      4.29 o 
  -7   6   2      233.47      244.39      5.74 o 
  -6   6   2       94.35      100.83      3.49 o 
  -5   6   2       58.62       55.42      2.94 o 
  -4   6   2      318.92      327.04      6.33 o 
  -3   6   2      729.83      726.69     12.47 o 
  -2   6   2     1632.12     1715.79     12.56 o 
  -1   6   2      608.07      700.79     11.73 o 
   0   6   2      754.02      800.19      9.50 o 
   1   6   2     1416.99     1419.93     20.65 o 
   2   6   2       37.17       30.76      1.49 o 
   3   6   2      211.09      208.54      5.03 o 
   4   6   2       38.66       36.30      1.79 o 
   5   6   2      204.83      198.14      4.48 o 
   6   6   2      129.77      120.93      3.70 o 
   7   6   2       27.10       32.32      2.78 o 
   8   6   2       39.32       31.93      2.75 o 
   9   6   2        3.47        4.18      2.20 o 
  10   6   2       58.52       51.99      3.71 o 
  11   6   2       14.39       11.97      2.41 o 
  12   6   2       11.71       14.19      2.78 o 
  13   6   2        1.06        1.97      1.92 o 
 -13   7   2        3.67        7.56      2.07 o 
 -12   7   2       53.97       58.70      4.58 o 
 -11   7   2       16.03       14.45      2.57 o 
 -10   7   2        2.91        4.00      1.95 o 
  -9   7   2       80.14       73.76      3.94 o 
  -8   7   2      182.35      175.46      5.46 o 
  -7   7   2      459.18      440.97      9.11 o 
  -6   7   2       64.43       64.86      3.85 o 
  -5   7   2        0.00        3.99      1.67 o 
  -4   7   2      881.08      952.12     13.43 o 
  -3   7   2      322.33      341.65      8.61 o 
  -2   7   2      796.89      885.75      8.56 o 
  -1   7   2     1808.14     2069.94     37.13 o 
   0   7   2     4518.33     5179.17     45.77 o 
   1   7   2     1023.82     1076.80     12.33 o 
   2   7   2      286.27      283.16      5.06 o 
   3   7   2      181.75      180.94      4.35 o 
   4   7   2       83.33       80.14      2.93 o 
   5   7   2        9.17        7.78      1.65 o 
   6   7   2       28.79       28.37      2.37 o 
   7   7   2       18.22       14.08      2.34 o 
   8   7   2      145.86      124.42      4.49 o 
  10   7   2       24.85       22.86      2.77 o 
  11   7   2       31.34       35.73      3.33 o 
  12   7   2       15.86       17.66      2.84 o 
  13   7   2        4.97        4.94      2.13 o 
 -13   8   2        3.85        4.80      2.30 o 
 -12   8   2       15.08       14.02      2.86 o 
 -11   8   2       31.62       33.57      3.37 o 
 -10   8   2      100.63      102.22      5.52 o 
  -9   8   2      111.09      100.99      4.42 o 
  -8   8   2       93.69       82.14      3.95 o 
  -7   8   2       87.21       81.27      4.81 o 
  -6   8   2      109.69      110.75      4.46 o 
  -5   8   2      819.16      765.95     20.44 o 
  -4   8   2      484.74      486.89      8.12 o 
  -3   8   2     1230.79     1249.26     13.63 o 
  -2   8   2      137.57      140.33      5.23 o 
  -1   8   2      404.46      391.81      7.41 o 
   0   8   2      706.05      712.11      7.34 o 
   1   8   2       87.48       80.38      3.12 o 
   2   8   2      137.89      129.58      3.83 o 
   3   8   2       33.02       52.33      3.37 o 
   4   8   2       97.55       97.62      3.80 o 
   5   8   2      132.23      132.87      4.03 o 
   6   8   2       14.28       14.08      2.36 o 
   7   8   2       79.35       63.99      3.59 o 
   8   8   2      199.65      170.59      5.14 o 
   9   8   2       51.46       46.50      3.72 o 
  10   8   2        7.52        5.43      2.19 o 
  11   8   2       85.50       86.62      4.62 o 
  12   8   2       31.80       36.31      4.29 o 
 -13   9   2       68.18       70.48      5.71 o 
 -12   9   2       56.94       59.12      4.71 o 
 -11   9   2       95.93      111.53      5.26 o 
 -10   9   2       55.68       53.57      4.57 o 
  -9   9   2      417.30      427.34      8.31 o 
  -8   9   2       16.30       10.69      2.17 o 
  -7   9   2      385.73      353.92     15.63 o 
  -6   9   2      782.15      804.21     12.92 o 
  -5   9   2      840.77      808.12     12.89 o 
  -4   9   2      489.74      482.41      7.88 o 
  -3   9   2      353.22      323.85      6.52 o 
  -2   9   2      570.70      568.82      9.47 o 
  -1   9   2       60.77       67.24      3.99 o 
   0   9   2       69.80       76.14      3.96 o 
   1   9   2      291.78      272.30      6.24 o 
   2   9   2      117.29       99.81      3.41 o 
   3   9   2       12.57       12.85      1.94 o 
   4   9   2        5.94        6.76      1.92 o 
   5   9   2       13.48        8.08      1.99 o 
   6   9   2       42.34       53.44      3.24 o 
   7   9   2      176.10      164.28      5.72 o 
   8   9   2       67.82       64.51      4.20 o 
   9   9   2       35.30       37.99      3.26 o 
  10   9   2       56.93       70.71      4.44 o 
  11   9   2       49.79       50.40      3.85 o 
  12   9   2       50.07       49.49      5.14 o 
 -12  10   2       68.15       78.40      5.61 o 
 -11  10   2      114.06      121.44      5.91 o 
 -10  10   2       37.05       40.54      4.65 o 
  -9  10   2      144.70      144.53      5.47 o 
  -8  10   2       79.44       79.20      4.59 o 
  -7  10   2       68.35       58.36      3.92 o 
  -6  10   2      118.69      134.26      4.99 o 
  -5  10   2        7.38       11.58      2.77 o 
  -4  10   2      102.39      103.92      4.49 o 
  -3  10   2       38.03       65.88      3.78 o 
  -2  10   2      237.23      245.65      5.67 o 
  -1  10   2      153.09      164.94     10.93 o 
   0  10   2       81.09       65.76      4.40 o 
   1  10   2      255.08      238.73      6.09 o 
   2  10   2      213.59      221.02      6.05 o 
   3  10   2      240.20      259.27      6.41 o 
   4  10   2      118.42      110.04      4.02 o 
   5  10   2      388.97      374.25     10.17 o 
   6  10   2       31.29       31.68      3.26 o 
   7  10   2       72.71       64.85      4.27 o 
   8  10   2        3.62        5.80      2.42 o 
   9  10   2        2.98        3.36      2.38 o 
  10  10   2       61.45       60.89      4.56 o 
  11  10   2       10.83        8.09      2.27 o 
  12  10   2        4.04        2.74      2.41 o 
 -12  11   2       15.69       11.68      2.57 o 
 -11  11   2       19.67       19.83      3.09 o 
 -10  11   2        5.15        3.34      2.09 o 
  -9  11   2       28.71       26.98      3.06 o 
  -8  11   2       15.07       11.54      2.25 o 
  -7  11   2      411.20      381.18     11.23 o 
  -6  11   2      632.97      659.08     18.90 o 
  -5  11   2        7.09        7.42      2.27 o 
  -4  11   2     1275.01     1334.91     18.30 o 
  -3  11   2      303.70      313.12      7.77 o 
  -2  11   2     1680.64     1699.59     30.66 o 
  -1  11   2      515.59      504.89     22.61 o 
   0  11   2      133.07      127.53      4.56 o 
   1  11   2      634.52      595.40      9.92 o 
   2  11   2       90.27       89.63      3.72 o 
   3  11   2       21.61       38.95      3.60 o 
   4  11   2      593.64      572.38     16.87 o 
   5  11   2       20.14       13.68      2.30 o 
   6  11   2      102.66       87.31      4.62 o 
   7  11   2      416.51      416.68     10.05 o 
   8  11   2      125.89      126.86      5.14 o 
   9  11   2      156.89      162.78      5.92 o 
  10  11   2      217.53      212.28      6.86 o 
  11  11   2      121.01      136.48      7.33 o 
 -11  12   2      112.46      127.76      5.89 o 
 -10  12   2       19.54       22.14      3.45 o 
  -9  12   2      186.28      201.52      6.67 o 
  -8  12   2        7.64        8.10      2.16 o 
  -7  12   2       16.64       17.02      2.67 o 
  -6  12   2       51.95       47.13      3.59 o 
  -5  12   2       66.33       76.38      5.04 o 
  -4  12   2      204.62      193.78      6.58 o 
  -3  12   2      475.20      448.17      8.91 o 
  -2  12   2      348.34      318.89     10.58 o 
  -1  12   2      782.86      781.67     29.81 o 
   0  12   2      341.96      318.57      9.90 o 
   1  12   2      224.25      202.78     11.04 o 
   2  12   2     1488.19     1476.92     29.15 o 
   3  12   2      324.15      321.49      9.90 o 
   4  12   2     1331.59     1427.05     36.54 o 
   5  12   2      243.21      258.37      7.04 o 
   6  12   2      686.65      715.63     13.30 o 
   7  12   2       31.58       31.21      3.32 o 
   8  12   2      194.32      195.61      6.16 o 
   9  12   2       69.55       80.55      4.95 o 
  10  12   2       35.21       37.29      3.83 o 
  11  12   2       19.94       13.92      3.28 o 
 -11  13   2       14.05       13.09      2.66 o 
 -10  13   2       30.81       32.32      3.70 o 
  -9  13   2       16.95       17.00      3.01 o 
  -8  13   2       65.48       62.97      4.25 o 
  -7  13   2       88.98       81.42      5.33 o 
  -6  13   2      173.49      179.81      7.19 o 
  -5  13   2      151.82      161.94      6.96 o 
  -4  13   2      100.91       76.57      5.01 o 
  -3  13   2       92.32       87.18      4.66 o 
  -2  13   2       64.97       67.41      4.34 o 
  -1  13   2       16.96       14.25      2.53 o 
   0  13   2      285.73      305.49     10.42 o 
   1  13   2       17.11       12.44      2.47 o 
   2  13   2       84.57       62.68      3.75 o 
   3  13   2      211.78      176.37     11.65 o 
   4  13   2       56.67       50.29      4.55 o 
   5  13   2      100.48      103.81      7.79 o 
   6  13   2      121.67      131.19      5.13 o 
   7  13   2       10.02       11.76      2.45 o 
   8  13   2        2.17        3.58      2.17 o 
   9  13   2       12.62       20.26      3.17 o 
  10  13   2       17.87       20.24      4.32 o 
 -10  14   2       15.54       17.90      3.63 o 
  -9  14   2        0.45        1.18      1.85 o 
  -8  14   2       59.72       68.99      4.37 o 
  -7  14   2       39.02       41.85      4.15 o 
  -6  14   2       29.85       35.78      3.76 o 
  -5  14   2       97.29      100.93      5.18 o 
  -4  14   2       29.08       17.13      2.64 o 
  -3  14   2        2.03        3.19      1.90 o 
  -2  14   2        3.05        2.83      1.94 o 
  -1  14   2       81.28       56.94      5.04 o 
   0  14   2       20.35       25.95      3.32 o 
   1  14   2       56.79       42.18      4.28 o 
   2  14   2      298.34      261.84      8.77 o 
   3  14   2       27.40       29.00      3.36 o 
   4  14   2       61.66       53.49      4.42 o 
   5  14   2       17.02       13.64      2.27 o 
   6  14   2      107.09      112.56      6.68 o 
   7  14   2       63.95       59.65      4.15 o 
   8  14   2       38.88       41.75      4.03 o 
   9  14   2       69.21       85.73      5.09 o 
  10  14   2        7.99        3.28      2.52 o 
  -9  15   2        2.93        2.37      1.57 o 
  -8  15   2        5.00        4.50      2.22 o 
  -7  15   2       16.02       20.51      3.14 o 
  -6  15   2        9.34       11.71      2.51 o 
  -5  15   2       51.32       50.94      4.36 o 
  -4  15   2       20.95       22.55      3.17 o 
  -3  15   2       15.87       14.19      2.76 o 
  -2  15   2        0.89        1.29      1.44 o 
  -1  15   2       30.89       31.71      3.63 o 
   0  15   2      310.98      321.53     15.11 o 
   1  15   2       42.82       40.92      3.61 o 
   2  15   2       14.62       14.23      2.23 o 
   3  15   2        1.57        4.15      1.80 o 
   4  15   2       15.98       13.30      2.39 o 
   5  15   2        0.03        1.41      1.88 o 
   6  15   2       18.64       24.39      3.15 o 
   7  15   2       40.65       47.28      4.22 o 
   8  15   2        2.51        0.80      2.01 o 
   9  15   2       12.41       14.59      4.08 o 
  -9  16   2       53.90       62.51      6.61 o 
  -8  16   2       50.75       67.26      5.03 o 
  -7  16   2       26.49       31.88      3.62 o 
  -6  16   2        9.24        6.88      2.34 o 
  -5  16   2        6.99        7.87      2.22 o 
  -4  16   2       12.24       10.53      2.16 o 
  -3  16   2        9.49        8.93      1.90 o 
  -2  16   2       15.03       11.05      2.40 o 
  -1  16   2       85.67      101.90      7.62 o 
   0  16   2        8.36        8.71      2.21 o 
   1  16   2        5.82        8.49      2.44 o 
   2  16   2       25.97       22.62      3.15 o 
   3  16   2        4.88        3.98      2.55 o 
   4  16   2       14.88       13.66      2.55 o 
   5  16   2       45.01       48.51      4.17 o 
   6  16   2       24.59       26.22      3.55 o 
   7  16   2       41.46       53.77      4.00 o 
   8  16   2        1.04        1.69      2.22 o 
  -8  17   2       26.24       32.48      4.17 o 
  -7  17   2       78.92      101.55      7.92 o 
  -6  17   2        8.88       10.50      2.48 o 
  -5  17   2       85.41       91.80      6.47 o 
  -4  17   2       82.02       88.69      5.93 o 
  -3  17   2       30.88       31.17      4.01 o 
  -2  17   2       14.65       16.84      2.79 o 
  -1  17   2        1.44        3.25      1.94 o 
   0  17   2       48.17       50.55      4.08 o 
   1  17   2        1.61        2.78      1.68 o 
   2  17   2        5.57        3.86      1.78 o 
   3  17   2       11.85       11.27      2.39 o 
   4  17   2       13.65       12.27      2.50 o 
   5  17   2        3.17        5.23      2.24 o 
   6  17   2        8.45        6.42      2.47 o 
   7  17   2        4.39        5.54      2.27 o 
  -6  18   2        7.06       11.43      2.59 o 
  -5  18   2        4.86        5.03      1.82 o 
  -4  18   2       18.25       15.46      2.94 o 
  -3  18   2       13.72        9.16      2.44 o 
  -2  18   2        0.78        1.52      1.24 o 
  -1  18   2        7.89        5.02      1.97 o 
   0  18   2        9.87       10.00      2.43 o 
   1  18   2       27.44       27.67      3.31 o 
   2  18   2        0.49        1.15      1.49 o 
   3  18   2       35.17       38.25      3.78 o 
   4  18   2       71.77       86.88      8.07 o 
   5  18   2       14.78       16.46      2.71 o 
   6  18   2        5.24        7.07      2.69 o 
  -5  19   2       42.04       50.11      5.05 o 
  -4  19   2        4.34        5.66      2.09 o 
  -3  19   2        2.80        6.89      2.62 o 
  -2  19   2       82.57       88.91      5.36 o 
  -1  19   2       15.10       15.68      2.70 o 
   0  19   2       14.73       16.06      2.55 o 
   1  19   2       92.09      101.10      6.50 o 
   2  19   2       27.92       31.37      3.99 o 
   3  19   2       63.49       65.85      6.04 o 
   4  19   2        7.32        8.17      2.35 o 
  -2  20   2       20.91       22.54      3.19 o 
  -1  20   2       18.86       15.11      2.64 o 
   0  20   2        5.90        3.23      2.08 o 
   1  20   2       24.37       26.43      3.84 o 
 -14   0   3        0.05        2.45      2.91 o 
 -13   0   3        9.68        7.73      3.24 o 
 -12   0   3        5.59        8.00      3.15 o 
 -11   0   3        1.32        1.32      3.14 o 
 -10   0   3       81.75       96.44      8.09 o 
  -9   0   3      532.85      503.05     16.76 o 
  -8   0   3      508.12      511.47     13.42 o 
  -7   0   3      658.75      651.94     13.89 o 
  -6   0   3       43.70       73.68     14.32 o 
  -5   0   3        0.05        2.52      1.34 o 
  -4   0   3      249.41      257.34      6.78 o 
  -3   0   3     2161.86     2090.50     23.55 o 
  -2   0   3     1024.43     1086.94      7.48 o 
  -1   0   3     5988.98     6308.33     45.71 o 
   0   0   3      747.46      714.57      4.97 o 
   1   0   3     1312.07     1422.44      6.80 o 
   2   0   3       18.55        7.91      0.74 o 
   3   0   3      162.95      162.97      4.02 o 
   4   0   3      102.07      104.65      4.32 o 
   5   0   3      298.90      258.73      6.81 o 
   6   0   3      108.52      102.14      4.44 o 
   7   0   3      610.86      581.52     14.05 o 
   8   0   3       97.10       90.61      8.77 o 
   9   0   3       85.94       71.72      6.30 o 
  10   0   3      255.21      232.85      7.74 o 
  11   0   3       20.84       16.30      3.33 o 
  12   0   3        2.12        2.89      2.08 o 
  13   0   3        9.39        3.59      2.60 o 
 -14   1   3      131.77      142.03      8.87 o 
 -13   1   3       25.98       21.32      3.12 o 
 -12   1   3       50.95       55.77      4.54 o 
 -11   1   3       16.62       16.79      2.55 o 
 -10   1   3       74.47       69.34      3.53 o 
  -9   1   3      292.93      274.11      7.72 o 
  -8   1   3       97.77       91.09      4.13 o 
  -7   1   3      333.78      301.72      5.65 o 
  -6   1   3       81.58      129.23      3.71 o 
  -5   1   3      250.00      266.64      5.99 o 
  -4   1   3      390.55      368.15      5.79 o 
  -3   1   3      229.95      259.24      3.08 o 
  -2   1   3     3164.59     3084.10      9.35 o 
  -1   1   3     2029.32     1962.20     10.69 o 
   0   1   3     8944.50     9472.42     54.19 o 
   1   1   3      543.13      504.35      6.01 o 
   2   1   3     1292.60     1301.60     14.00 o 
   4   1   3      258.11      226.42      3.78 o 
   5   1   3      160.33      168.04      3.34 o 
   6   1   3      154.12      148.24      5.37 o 
   7   1   3       75.33       60.66      4.76 o 
   8   1   3       87.20       79.78      6.92 o 
   9   1   3      322.90      333.29      9.87 o 
  10   1   3       18.98       20.33      3.46 o 
  11   1   3      219.31      213.76     21.70 o 
  12   1   3       50.28       49.24      3.98 o 
  13   1   3        8.69        7.91      2.87 o 
 -14   2   3      124.14      144.48      5.86 o 
 -13   2   3        2.66        4.99      1.96 o 
 -12   2   3       40.67       43.01      3.49 o 
 -11   2   3      133.75      139.84      6.89 o 
 -10   2   3      456.61      460.85     11.12 o 
  -9   2   3      785.54      817.64     20.97 o 
  -8   2   3      318.70      290.02      9.92 o 
  -7   2   3       77.23       61.42      7.35 o 
  -6   2   3      173.51      186.10      5.07 o 
  -5   2   3      153.00      145.53      4.03 o 
  -4   2   3      364.10      362.29      6.64 o 
  -3   2   3     2140.73     2158.79     18.71 o 
  -2   2   3      151.63      127.92      2.39 o 
  -1   2   3     1477.61     1388.13     10.56 o 
   0   2   3     2410.23     2519.06     11.51 o 
   1   2   3      323.32      289.91      2.96 o 
   2   2   3       55.92       42.46      2.19 o 
   3   2   3      112.05      124.44      2.28 o 
   4   2   3      335.70      345.24      4.53 o 
   5   2   3      477.65      472.64      6.41 o 
   6   2   3      122.62      123.31      2.83 o 
   7   2   3      101.44       88.93      3.28 o 
   8   2   3        1.94        5.17      1.77 o 
   9   2   3      199.31      183.46      7.15 o 
  10   2   3       55.39       58.53      4.26 o 
  11   2   3        9.91       12.42      2.60 o 
  12   2   3       18.86       14.27      2.53 o 
  13   2   3       70.21       77.15      6.99 o 
 -14   3   3       26.66       23.43      3.68 o 
 -13   3   3       43.17       47.31      5.11 o 
 -12   3   3       39.10       39.27      3.79 o 
 -11   3   3       71.54       70.35      4.93 o 
 -10   3   3      168.33      149.46      6.59 o 
  -9   3   3       86.51       70.79      4.13 o 
  -8   3   3      365.54      325.33     14.83 o 
  -7   3   3      252.04      247.36      8.09 o 
  -6   3   3      557.34      562.94     11.68 o 
  -5   3   3      135.40      132.15      3.53 o 
  -4   3   3      371.15      370.96      5.49 o 
  -3   3   3       63.41       62.48      2.03 o 
  -2   3   3      699.29      693.74      6.94 o 
  -1   3   3      470.52      435.72      4.65 o 
   0   3   3     1450.49     1521.51     13.84 o 
   1   3   3       50.75       35.65      0.98 o 
   2   3   3      870.15      855.87      6.18 o 
   3   3   3      258.22      294.29      3.61 o 
   4   3   3      522.01      558.09      9.95 o 
   5   3   3     1059.08     1046.98      7.99 o 
   6   3   3       88.23       84.27      2.76 o 
   7   3   3      114.55      112.81      5.00 o 
   8   3   3       12.17       10.72      1.94 o 
   9   3   3      193.65      198.53      5.97 o 
  10   3   3       28.67       28.48      2.62 o 
  11   3   3       12.75       12.45      2.27 o 
  12   3   3       26.80       27.80      3.39 o 
  13   3   3        0.18        1.29      1.28 o 
 -14   4   3        6.75        5.20      3.00 o 
 -13   4   3       39.98       37.52      4.05 o 
 -12   4   3       11.38       16.11      2.48 o 
 -11   4   3       26.42       29.00      4.00 o 
 -10   4   3        7.69        5.02      1.64 o 
  -9   4   3       96.99      101.49      6.48 o 
  -8   4   3      361.29      359.16     11.47 o 
  -7   4   3      393.24      359.68     13.97 o 
  -6   4   3      110.52      133.97      9.28 o 
  -5   4   3      657.25      661.39      8.12 o 
  -4   4   3      418.23      458.85      6.60 o 
  -3   4   3     2973.08     3098.63     18.63 o 
  -2   4   3     4660.50     4980.49     16.64 o 
  -1   4   3     1659.40     1762.74      9.11 o 
   0   4   3        8.29       10.45      0.78 o 
   1   4   3      255.81      251.03      4.22 o 
   2   4   3       24.75       21.62      1.00 o 
   3   4   3      814.61      880.16     12.64 o 
   4   4   3      515.19      499.55      9.93 o 
   5   4   3       49.03       39.85      2.14 o 
   6   4   3      227.20      231.87      3.81 o 
   7   4   3      175.08      177.58      3.95 o 
   8   4   3       41.83       38.61      3.40 o 
   9   4   3       27.08       26.94      2.73 o 
  10   4   3       24.24       21.77      2.57 o 
  11   4   3       16.28       17.13      2.55 o 
  12   4   3       10.27       12.26      3.33 o 
  13   4   3       27.28       29.65      5.52 o 
 -14   5   3       16.61       15.73      3.12 o 
 -13   5   3        0.06        3.34      2.17 o 
 -12   5   3      119.49      112.28      5.44 o 
 -11   5   3       54.61       51.51      3.88 o 
 -10   5   3      307.35      296.48      9.62 o 
  -9   5   3       39.64       38.72      3.09 o 
  -8   5   3      539.18      517.83      9.47 o 
  -7   5   3      317.26      288.59      6.17 o 
  -6   5   3      266.74      258.98      6.19 o 
  -5   5   3     1061.99     1113.09     15.66 o 
  -4   5   3     1635.71     1647.66     24.48 o 
  -3   5   3      835.28      897.42     17.10 o 
  -2   5   3     1264.37     1284.17     21.68 o 
  -1   5   3       68.86       74.51      1.98 o 
   0   5   3     1635.27     1781.16     12.65 o 
   1   5   3      229.21      235.24      5.10 o 
   2   5   3      779.34      798.42      6.23 o 
   3   5   3      121.39      161.96      6.15 o 
   4   5   3       90.68       80.52      2.13 o 
   5   5   3      104.66       83.13      3.60 o 
   6   5   3      204.04      220.04      7.92 o 
   7   5   3       20.02       23.32      2.70 o 
   8   5   3      107.70       99.86      3.94 o 
   9   5   3       13.64       13.96      1.87 o 
  10   5   3       14.36       15.77      2.22 o 
  11   5   3        3.36        2.80      1.67 o 
  12   5   3        0.40        0.73      1.39 o 
  13   5   3       28.90       24.20      4.32 o 
 -14   6   3       28.21       30.10      3.68 o 
 -13   6   3        3.12        2.44      2.15 o 
 -12   6   3      113.64      122.63      6.58 o 
 -11   6   3        3.23        2.91      2.11 o 
 -10   6   3       56.68       54.86      3.69 o 
  -9   6   3       57.54       61.16      4.08 o 
  -8   6   3      281.00      283.64      7.47 o 
  -7   6   3      116.99      121.78      3.99 o 
  -6   6   3      316.24      346.59      6.71 o 
  -5   6   3      278.08      283.75      5.43 o 
  -4   6   3      202.45      177.79      6.33 o 
  -3   6   3       59.79       64.95      6.74 o 
  -2   6   3     2225.34     2308.99     31.24 o 
  -1   6   3      318.57      324.53      4.64 o 
   0   6   3      638.89      659.25      7.77 o 
   1   6   3      402.45      381.14      5.06 o 
   2   6   3      121.44      120.31      2.94 o 
   3   6   3        5.68        9.90      1.63 o 
   4   6   3      176.25      179.93      3.95 o 
   5   6   3       74.80       83.08      2.71 o 
   6   6   3       90.32       75.89      3.80 o 
   7   6   3      118.09       96.06      5.24 o 
   8   6   3       25.71       22.67      2.66 o 
   9   6   3       79.77       80.45      3.69 o 
  10   6   3       73.93       61.08      4.19 o 
  11   6   3       19.97       14.48      2.18 o 
  12   6   3       23.71       24.61      4.04 o 
  13   6   3        8.37        9.96      3.20 o 
 -13   7   3       20.17       28.98      3.75 o 
 -12   7   3       22.81       25.11      3.45 o 
 -11   7   3       13.46       13.12      2.52 o 
 -10   7   3       24.73       18.73      2.72 o 
  -9   7   3       41.18       35.04      3.16 o 
  -8   7   3      374.21      356.74      9.33 o 
  -7   7   3       14.09       16.75      2.19 o 
  -6   7   3       13.42       13.81      2.01 o 
  -5   7   3       35.72       36.62      3.11 o 
  -4   7   3      369.85      373.27      5.74 o 
  -3   7   3        9.40       13.38      1.58 o 
  -2   7   3      128.94      123.65      3.14 o 
  -1   7   3      495.30      510.01      7.25 o 
   0   7   3      640.07      670.07      8.93 o 
   1   7   3      126.09      129.18      3.10 o 
   2   7   3       50.57       52.81      2.06 o 
   3   7   3      255.87      270.76      5.44 o 
   4   7   3      149.65      145.85      3.95 o 
   5   7   3      298.78      290.38      4.87 o 
   6   7   3       17.09       16.19      2.23 o 
   7   7   3      247.39      218.47      5.90 o 
   8   7   3       65.82       55.87      3.54 o 
   9   7   3       44.22       41.70      3.17 o 
  10   7   3        6.46        6.43      1.79 o 
  11   7   3       81.61       74.38      5.16 o 
  12   7   3        4.33        6.66      2.53 o 
 -13   8   3       40.41       48.35      4.48 o 
 -12   8   3       26.35       28.84      3.38 o 
 -11   8   3       36.42       35.93      3.58 o 
 -10   8   3       49.49       49.87      3.92 o 
  -9   8   3      134.02      143.63      5.24 o 
  -8   8   3       81.14       70.83      3.74 o 
  -7   8   3      257.10      279.99      8.83 o 
  -6   8   3      119.97      125.79      4.18 o 
  -5   8   3       29.55       30.23      2.61 o 
  -4   8   3       57.93       47.41      2.86 o 
  -3   8   3      599.61      590.83     11.35 o 
  -2   8   3      180.40      173.10      4.43 o 
  -1   8   3      382.76      375.31      6.98 o 
   0   8   3      513.87      506.69      8.30 o 
   1   8   3      434.84      401.55      6.67 o 
   2   8   3       38.55       32.92      1.98 o 
   3   8   3       32.07       32.29      2.32 o 
   4   8   3      177.81      182.50      3.70 o 
   5   8   3       27.51       29.05      2.49 o 
   6   8   3       28.96       30.03      2.87 o 
   7   8   3       82.17       76.77      3.86 o 
   8   8   3       63.95       59.15      3.69 o 
   9   8   3      185.11      177.85      6.04 o 
  10   8   3      119.67      137.66      5.52 o 
  11   8   3       32.05       30.54      4.02 o 
  12   8   3       58.35       53.98      6.18 o 
 -13   9   3       42.41       45.82      4.49 o 
 -12   9   3       27.56       32.51      3.76 o 
 -11   9   3      129.49      136.54      5.76 o 
 -10   9   3       23.52       17.19      2.82 o 
  -9   9   3       79.88       76.16      4.40 o 
  -8   9   3      825.39      813.64     20.26 o 
  -7   9   3      353.59      361.34     11.34 o 
  -6   9   3      647.12      669.68     11.76 o 
  -5   9   3       59.14       55.11      3.33 o 
  -4   9   3      140.08      131.72      5.77 o 
  -3   9   3       53.36       51.38      2.75 o 
  -2   9   3       72.03       75.16      3.33 o 
  -1   9   3      154.29      139.34      3.52 o 
   0   9   3      136.24      138.26      3.41 o 
   1   9   3      202.21      183.71      5.08 o 
   2   9   3      564.14      517.98     11.20 o 
   3   9   3       45.03       45.44      2.82 o 
   4   9   3      126.34      124.11      4.04 o 
   5   9   3        6.26        5.87      1.80 o 
   6   9   3      175.45      165.52      5.03 o 
   7   9   3       43.81       41.05      2.94 o 
   8   9   3      155.47      143.25      5.00 o 
   9   9   3      147.28      143.20      5.82 o 
  10   9   3       18.37       16.66      2.50 o 
  11   9   3       19.78       13.18      2.89 o 
  12   9   3       58.11       63.10      7.54 o 
 -12  10   3       73.75       84.79      5.99 o 
 -11  10   3       53.99       47.46      3.95 o 
 -10  10   3        1.44        3.05      2.10 o 
  -9  10   3       23.42       28.56      3.42 o 
  -8  10   3      292.81      301.15     10.02 o 
  -7  10   3      147.27      142.69      5.35 o 
  -6  10   3      223.42      235.18      6.85 o 
  -5  10   3      115.91       99.59      4.03 o 
  -4  10   3      402.03      387.55     16.83 o 
  -3  10   3      700.34      706.66     11.88 o 
  -2  10   3       17.99       19.20      2.96 o 
  -1  10   3       15.48       12.10      1.83 o 
   0  10   3      194.42      201.19      5.63 o 
   1  10   3        3.99        5.97      1.45 o 
   2  10   3      281.17      277.07      9.46 o 
   3  10   3      368.86      388.07      7.74 o 
   4  10   3      147.59      150.68      4.57 o 
   5  10   3       80.78       87.26      3.76 o 
   6  10   3      143.24      132.99      4.64 o 
   7  10   3       79.10       81.16      4.32 o 
   8  10   3       18.64       19.09      2.87 o 
   9  10   3       35.31       36.79      3.58 o 
  10  10   3       57.97       56.59      5.09 o 
  11  10   3       28.86       27.24      3.87 o 
 -12  11   3        1.93        4.72      2.41 o 
 -11  11   3       38.10       36.93      3.85 o 
 -10  11   3       70.70       73.54      4.64 o 
  -9  11   3       56.71       69.17      4.11 o 
  -8  11   3       48.60       47.04      4.18 o 
  -7  11   3       73.57       73.79      4.00 o 
  -6  11   3       25.20       20.26      2.52 o 
  -5  11   3       57.81       54.47      3.51 o 
  -4  11   3       54.66       37.54      3.59 o 
  -3  11   3      445.85      433.89     10.20 o 
  -2  11   3      205.92      188.71      5.91 o 
  -1  11   3      125.25      102.82      5.33 o 
   0  11   3      125.25      131.41      4.57 o 
   1  11   3       44.09       34.46      2.74 o 
   2  11   3      142.17      140.33      4.72 o 
   3  11   3      125.64      118.96      5.64 o 
   4  11   3      920.16      894.04     18.69 o 
   5  11   3      367.79      377.75     13.04 o 
   6  11   3      277.13      271.66      8.16 o 
   7  11   3      207.87      210.86      7.33 o 
   8  11   3      198.86      195.64      7.23 o 
   9  11   3      346.86      377.17      9.56 o 
  10  11   3       82.44       88.37      6.82 o 
  11  11   3       61.72       54.81      4.98 o 
 -11  12   3        9.87        6.81      2.48 o 
 -10  12   3       89.84       89.50      4.85 o 
  -9  12   3       41.83       40.21      4.39 o 
  -8  12   3        5.44        5.10      2.08 o 
  -7  12   3       20.69       22.03      3.17 o 
  -6  12   3      399.32      395.44     11.97 o 
  -5  12   3      307.37      256.88     12.59 o 
  -4  12   3      742.46      733.97     16.10 o 
  -3  12   3       48.91       54.21      5.77 o 
  -2  12   3      315.03      287.94     10.13 o 
  -1  12   3      722.63      718.38     19.92 o 
   0  12   3      616.00      608.60     11.26 o 
   1  12   3      224.72      205.74      6.13 o 
   2  12   3      602.90      566.16     13.77 o 
   3  12   3      133.69      143.64      5.41 o 
   4  12   3        2.21        5.10      1.87 o 
   5  12   3      204.54      198.98      6.92 o 
   6  12   3        6.48        7.28      2.33 o 
   7  12   3       50.73       50.57      3.93 o 
   8  12   3       36.66       32.15      3.71 o 
   9  12   3       25.83       22.90      4.20 o 
  10  12   3        0.74        2.92      2.68 o 
  11  12   3       48.37       70.93      9.83 o 
 -11  13   3        1.32        4.07      2.43 o 
 -10  13   3       38.51       46.13      4.10 o 
  -9  13   3       15.73       16.01      3.12 o 
  -8  13   3       11.78        9.92      2.33 o 
  -7  13   3       24.61       24.01      3.16 o 
  -6  13   3       34.33       29.98      3.84 o 
  -5  13   3        6.91        7.10      2.22 o 
  -4  13   3       21.44       30.18      3.64 o 
  -3  13   3      203.22      178.74      8.22 o 
  -2  13   3       74.66       56.28      4.79 o 
  -1  13   3       19.37       18.84      3.28 o 
   0  13   3      528.01      514.11     13.41 o 
   1  13   3       92.94       93.64      4.86 o 
   2  13   3      342.99      307.50     10.43 o 
   3  13   3      103.38      100.88      4.53 o 
   4  13   3      297.34      280.59     23.23 o 
   5  13   3      301.09      293.44      7.55 o 
   6  13   3       13.84       19.55      3.52 o 
   7  13   3       16.24       17.87      2.64 o 
   8  13   3        3.36        3.86      1.97 o 
   9  13   3        2.48        3.32      2.56 o 
  10  13   3       18.64       13.79      3.33 o 
 -10  14   3        4.54        6.58      2.52 o 
  -9  14   3       46.51       48.97      4.11 o 
  -8  14   3        4.69        8.56      2.60 o 
  -7  14   3       74.97       80.76      5.06 o 
  -6  14   3       11.72       12.95      2.57 o 
  -5  14   3        7.92        5.22      1.92 o 
  -4  14   3        4.78        6.16      2.16 o 
  -3  14   3       30.38       30.54      3.49 o 
  -2  14   3       30.65       16.45      2.71 o 
  -1  14   3       42.44       29.92      3.02 o 
   0  14   3      117.04       88.57      4.57 o 
   1  14   3       23.33       25.02      2.74 o 
   2  14   3       91.36       70.41      4.11 o 
   3  14   3       91.10       82.48      4.69 o 
   4  14   3      105.15       99.28      4.54 o 
   5  14   3      141.44      144.10      6.11 o 
   6  14   3       21.28       20.74      3.02 o 
   7  14   3       27.28       28.60      3.58 o 
   8  14   3       26.48       28.89      4.15 o 
   9  14   3      179.73      240.56     10.75 o 
  -9  15   3       11.45       10.82      2.81 o 
  -8  15   3        2.05        2.48      1.96 o 
  -7  15   3       59.76       71.39      5.06 o 
  -6  15   3       50.57       57.14      5.22 o 
  -5  15   3       42.22       47.21      4.06 o 
  -4  15   3       26.26       29.03      3.47 o 
  -3  15   3        8.02        7.47      2.11 o 
  -2  15   3       12.79        8.38      1.87 o 
  -1  15   3      135.49      136.48      6.05 o 
   0  15   3       63.54       65.04      4.28 o 
   1  15   3      126.32      126.03      8.64 o 
   2  15   3       17.91       16.80      2.65 o 
   3  15   3        5.35        6.00      1.93 o 
   4  15   3        4.12        4.46      2.25 o 
   5  15   3       68.24       61.20      4.86 o 
   6  15   3        1.72        1.79      1.99 o 
   7  15   3       14.85       11.70      2.73 o 
   8  15   3       26.04       24.76      4.33 o 
   9  15   3       27.19       38.34      5.13 o 
  -9  16   3        4.19        7.14      3.33 o 
  -8  16   3       24.73       20.24      3.29 o 
  -7  16   3       68.24       83.76      5.44 o 
  -6  16   3       35.57       51.40      5.93 o 
  -5  16   3      109.33      112.50      6.23 o 
  -4  16   3       22.47       23.69      3.54 o 
  -3  16   3       13.69       11.17      2.53 o 
  -2  16   3       26.51       28.77      3.65 o 
  -1  16   3       22.19       25.25      3.31 o 
   0  16   3        2.49        1.42      1.64 o 
   1  16   3       78.48       75.58      5.02 o 
   2  16   3       12.84       12.90      2.61 o 
   3  16   3       41.99       42.93      3.88 o 
   4  16   3        7.46        6.33      2.12 o 
   5  16   3       15.09       15.30      2.82 o 
   6  16   3       30.93       32.97      3.62 o 
   7  16   3        5.82        3.16      2.37 o 
   8  16   3       13.03        8.73      2.98 o 
  -7  17   3       21.19       25.40      4.09 o 
  -6  17   3        4.87        3.84      2.19 o 
  -5  17   3       11.20        8.73      2.49 o 
  -4  17   3       10.82        8.39      2.34 o 
  -3  17   3       29.29       31.06      3.61 o 
  -2  17   3       18.11       16.77      2.78 o 
  -1  17   3       21.04       17.82      3.01 o 
   0  17   3        9.61        5.52      1.68 o 
   1  17   3       15.51       10.23      2.38 o 
   2  17   3       26.00       26.65      3.72 o 
   3  17   3        7.33        4.28      2.08 o 
   4  17   3       23.97       21.90      3.16 o 
   5  17   3       13.26       11.79      2.61 o 
   6  17   3       18.66       19.37      3.30 o 
   7  17   3       22.27       22.24      3.73 o 
  -6  18   3       87.09       97.98      6.40 o 
  -5  18   3       22.75       31.44      4.46 o 
  -4  18   3        0.04        1.52      2.10 o 
  -3  18   3       68.46       69.88      5.55 o 
  -2  18   3       16.89       15.40      2.70 o 
  -1  18   3       30.90       34.51      3.68 o 
   0  18   3        1.80        3.10      1.82 o 
   1  18   3        0.94        3.67      2.03 o 
   2  18   3       19.92       20.16      2.86 o 
   3  18   3       29.99       34.20      4.15 o 
   4  18   3       24.13       23.07      3.17 o 
   5  18   3        8.13        6.74      2.02 o 
  -4  19   3       38.23       48.56      5.67 o 
  -3  19   3       30.04       37.67      4.82 o 
  -2  19   3        3.13        4.68      2.07 o 
  -1  19   3        3.09        6.29      2.08 o 
   0  19   3       22.30       27.82      3.20 o 
   1  19   3       35.35       36.42      3.86 o 
   2  19   3        9.76        8.95      3.12 o 
   3  19   3       82.00       95.21      7.02 o 
 -14   0   4        2.85        3.90      2.77 o 
 -13   0   4       28.90       29.63      5.84 o 
 -12   0   4        9.51       11.18      3.29 o 
 -11   0   4       15.83       16.75      3.25 o 
 -10   0   4      164.69      159.98      9.18 o 
  -9   0   4      418.09      413.67     11.50 o 
  -8   0   4     1113.70     1136.93     21.89 o 
  -7   0   4       35.68       31.67      4.84 o 
  -6   0   4       32.14       30.52      3.46 o 
  -5   0   4      157.82      162.40      4.68 o 
  -4   0   4        5.48        4.10      1.04 o 
  -3   0   4      611.41      552.08      7.82 o 
  -2   0   4      328.16      386.02      7.09 o 
  -1   0   4      584.42      502.07      6.69 o 
   0   0   4       26.20        9.20      1.65 o 
   1   0   4      288.67      338.96      4.76 o 
   2   0   4     1553.55     1575.88     12.53 o 
   3   0   4     1350.09     1411.11     11.99 o 
   4   0   4     1158.52     1195.35     10.96 o 
   5   0   4        5.72        7.26      1.41 o 
   6   0   4     1960.96     1989.84     18.96 o 
   7   0   4       35.67       35.79      3.08 o 
   9   0   4      453.47      417.12     10.93 o 
  10   0   4      125.48      116.21      9.48 o 
  11   0   4       13.66       15.28      4.46 o 
  12   0   4       37.23       43.46      9.30 o 
  13   0   4       23.79       22.49     10.12 o 
 -14   1   4        4.58        6.70      2.94 o 
 -13   1   4       10.49        9.29      2.31 o 
 -12   1   4       39.16       37.54      3.53 o 
 -11   1   4       19.93       14.62      2.36 o 
 -10   1   4      150.43      151.20      7.16 o 
  -9   1   4       57.36       49.44      3.33 o 
  -8   1   4       16.15       14.92      2.07 o 
  -7   1   4       27.51       17.26      2.20 o 
  -6   1   4      169.44      194.88      5.23 o 
  -5   1   4      235.29      221.68      4.43 o 
  -4   1   4      106.87       93.32      2.78 o 
  -3   1   4     1131.71     1136.76      7.43 o 
  -2   1   4     3526.99     3442.90     11.14 o 
  -1   1   4      797.63      765.23      4.96 o 
   0   1   4      568.90      563.52     19.46 o 
   1   1   4      362.09      345.60      3.44 o 
   2   1   4      494.71      490.15      5.73 o 
   3   1   4     1254.70     1300.46      8.68 o 
   4   1   4      161.59      160.18      3.75 o 
   5   1   4       67.18       63.59      2.12 o 
   6   1   4      126.87      132.93      3.91 o 
   7   1   4       67.72       60.25      2.60 o 
   8   1   4       29.33       29.05      2.86 o 
   9   1   4      279.91      273.19     13.24 o 
  10   1   4       68.04       63.58      5.58 o 
  11   1   4       18.40       13.60      2.35 o 
  12   1   4      144.58      138.52     14.51 o 
  13   1   4      126.60      136.95     10.74 o 
 -14   2   4       37.80       41.00      4.53 o 
 -13   2   4       85.64       95.43      7.47 o 
 -12   2   4       91.81       96.97      7.44 o 
 -11   2   4      506.23      507.59      8.86 o 
 -10   2   4      213.59      216.64      9.60 o 
  -9   2   4      799.12      802.59     12.61 o 
  -8   2   4      239.66      217.84     12.99 o 
  -7   2   4      373.63      324.75     16.12 o 
  -6   2   4      111.22      143.87      6.37 o 
  -5   2   4      281.81      263.31      5.47 o 
  -4   2   4      654.43      697.91      8.89 o 
  -3   2   4      142.15      142.42      2.63 o 
  -2   2   4      215.76      216.42      4.91 o 
  -1   2   4      186.91      196.64      2.92 o 
   0   2   4     1859.54     1959.47     12.81 o 
   1   2   4     3542.31     3806.66     19.54 o 
   2   2   4       24.80       23.59      1.70 o 
   3   2   4      586.25      616.62      7.94 o 
   4   2   4       42.11       40.64      1.14 o 
   5   2   4      147.86      129.80      2.68 o 
   6   2   4      157.99      142.73      2.54 o 
   7   2   4       48.23       42.89      2.20 o 
   8   2   4      143.39      134.50      5.26 o 
   9   2   4       13.61       13.06      1.89 o 
  10   2   4       51.23       48.00      3.55 o 
  11   2   4      103.66      102.17      5.03 o 
  12   2   4        3.72        4.73      3.28 o 
  13   2   4       15.81       12.11      3.96 o 
 -14   3   4       80.79       75.58      6.70 o 
 -13   3   4       28.25       27.90      3.22 o 
 -12   3   4      244.84      253.73      9.40 o 
 -11   3   4       91.26       86.63      4.77 o 
 -10   3   4       89.20       81.27      4.22 o 
  -9   3   4        7.36        6.22      1.79 o 
  -8   3   4      152.66      145.39      5.29 o 
  -7   3   4      192.20      192.04      6.05 o 
  -6   3   4      152.17      164.10      3.98 o 
  -5   3   4      755.55      793.67      7.48 o 
  -4   3   4      356.57      378.88      6.30 o 
  -3   3   4     1486.24     1604.76     20.01 o 
  -2   3   4      731.38      765.26      6.56 o 
  -1   3   4      128.43      136.99      2.44 o 
   0   3   4      247.01      230.55      2.19 o 
   1   3   4       85.49       85.89      1.66 o 
   2   3   4      387.33      409.51      8.56 o 
   4   3   4      154.62      149.27      2.79 o 
   5   3   4       83.29       71.20      1.80 o 
   6   3   4      338.10      328.19      5.10 o 
   7   3   4        1.89        1.79      1.01 o 
   8   3   4      137.52      124.08      4.15 o 
   9   3   4       10.36        6.91      1.73 o 
  10   3   4        5.05        6.53      2.34 o 
  11   3   4       12.38        9.26      2.44 o 
  12   3   4        0.60        1.13      1.04 o 
  13   3   4       17.40       18.67      4.93 o 
 -14   4   4       18.53       18.80      2.96 o 
 -13   4   4       23.79       26.49      3.42 o 
 -12   4   4      273.92      293.82      9.27 o 
 -11   4   4        7.63        7.54      2.09 o 
 -10   4   4       53.92       52.46      4.30 o 
  -9   4   4      180.70      183.84      7.03 o 
  -8   4   4       95.30       84.41      4.96 o 
  -7   4   4      283.59      264.20     10.97 o 
  -6   4   4      429.36      417.49      6.74 o 
  -5   4   4      137.47      144.20      3.25 o 
  -4   4   4     1763.31     1858.31     28.43 o 
  -3   4   4     2413.26     2611.32     23.15 o 
  -2   4   4     1545.09     1654.40     13.01 o 
  -1   4   4      472.46      464.15      5.91 o 
   0   4   4      543.19      598.68      5.83 o 
   1   4   4      205.48      180.88      3.24 o 
   2   4   4      105.78      105.27      2.27 o 
   3   4   4      501.91      483.00      6.36 o 
   4   4   4     1389.36     1365.13     13.95 o 
   5   4   4      105.21       93.86      2.87 o 
   6   4   4       63.41       58.16      2.41 o 
   7   4   4      261.25      253.50      7.20 o 
   8   4   4      137.06      144.84      4.37 o 
   9   4   4        1.86        2.10      1.48 o 
  10   4   4       13.11       13.33      1.90 o 
  11   4   4       29.70       29.06      4.41 o 
  12   4   4      172.49      197.45     13.71 o 
  13   4   4       27.99       27.10      4.96 o 
 -14   5   4       33.67       33.82      3.97 o 
 -13   5   4       33.24       35.43      3.95 o 
 -12   5   4       17.31       13.31      2.40 o 
 -11   5   4        0.13        0.07      1.67 o 
 -10   5   4      256.02      252.86     10.55 o 
  -9   5   4      228.90      249.09      9.64 o 
  -8   5   4      215.70      198.93      5.71 o 
  -7   5   4      326.68      314.82     10.38 o 
  -6   5   4      700.60      679.89      8.78 o 
  -5   5   4      240.69      256.69      6.59 o 
  -4   5   4      437.32      468.81      5.28 o 
  -3   5   4     1281.00     1427.50     11.57 o 
  -2   5   4     1134.34     1242.76      9.15 o 
  -1   5   4     1045.47     1156.53     14.53 o 
   0   5   4      594.36      615.70      6.53 o 
   1   5   4       66.62       56.24      1.57 o 
   2   5   4      851.33      870.19     10.37 o 
   3   5   4      401.44      370.27      5.93 o 
   4   5   4      227.02      222.43      5.31 o 
   5   5   4       16.84       14.00      1.51 o 
   6   5   4       45.37       34.05      2.13 o 
   7   5   4       43.08       37.35      2.55 o 
   8   5   4       75.08       64.94      3.12 o 
   9   5   4       46.50       40.46      2.85 o 
  10   5   4       47.66       49.94      4.55 o 
  11   5   4        1.27        2.97      2.17 o 
  12   5   4       18.32       18.21      3.78 o 
  13   5   4       35.28       45.14      5.79 o 
 -14   6   4       87.09       94.17      5.81 o 
 -13   6   4        1.09        1.62      1.51 o 
 -12   6   4       20.56       20.15      2.80 o 
 -11   6   4       36.51       37.91      3.48 o 
 -10   6   4      101.39       99.95      4.91 o 
  -9   6   4       36.20       32.46      3.40 o 
  -8   6   4      319.68      308.77      8.30 o 
  -7   6   4      443.63      433.49      8.84 o 
  -6   6   4       36.36       36.29      2.71 o 
  -5   6   4      389.58      375.59      6.83 o 
  -4   6   4      576.61      545.56      8.89 o 
  -3   6   4      189.77      167.81      7.37 o 
  -2   6   4      945.83      961.24      7.93 o 
  -1   6   4     1273.05     1316.37     10.34 o 
   0   6   4       96.33       98.60      2.81 o 
   1   6   4       91.90       72.56      2.23 o 
   2   6   4      221.96      204.96      3.99 o 
   3   6   4        6.73       18.50      2.14 o 
   4   6   4       73.19       67.02      2.03 o 
   5   6   4        4.69        3.80      1.09 o 
   6   6   4       35.72       29.81      2.12 o 
   7   6   4       80.42       70.29      4.87 o 
   8   6   4       28.75       24.01      2.82 o 
   9   6   4       62.83       73.51      4.26 o 
  10   6   4      146.91      155.24      7.36 o 
  11   6   4        5.65        3.79      2.14 o 
  12   6   4        3.35        5.68      2.44 o 
 -13   7   4       33.10       34.56      4.11 o 
 -12   7   4       28.39       25.32      3.54 o 
 -11   7   4       14.80       11.89      2.24 o 
 -10   7   4       43.98       41.06      3.62 o 
  -9   7   4       99.30      105.13      4.74 o 
  -8   7   4       92.22       83.99      4.20 o 
  -7   7   4      346.66      312.94      8.54 o 
  -6   7   4       15.25       18.89      2.29 o 
  -5   7   4       18.77       18.81      1.62 o 
  -4   7   4      398.98      387.15      5.80 o 
  -3   7   4     1178.71     1159.02     12.65 o 
  -2   7   4       65.28       62.93      2.28 o 
  -1   7   4      196.43      177.96      3.69 o 
   0   7   4      121.37      114.08      2.63 o 
   1   7   4       53.60       44.98      2.07 o 
   2   7   4        2.77        2.88      0.88 o 
   3   7   4       44.47       43.51      2.31 o 
   4   7   4      294.41      274.81      4.81 o 
   5   7   4        5.09        5.23      1.01 o 
   6   7   4       56.41       41.28      3.36 o 
   7   7   4       58.01       48.96      3.81 o 
   8   7   4       62.19       61.43      3.36 o 
   9   7   4       89.23       69.78      3.56 o 
  10   7   4       11.87        9.26      2.51 o 
  11   7   4       28.34       22.82      3.56 o 
  12   7   4       20.64       17.41      3.64 o 
 -13   8   4      104.50      117.76      6.05 o 
 -12   8   4       11.60       10.08      2.09 o 
 -11   8   4       48.31       46.22      4.02 o 
 -10   8   4       16.76       16.40      2.96 o 
  -9   8   4       83.14       77.24      5.68 o 
  -8   8   4       72.92       68.23      4.60 o 
  -7   8   4      172.33      163.82      5.13 o 
  -6   8   4       90.07       79.98      3.79 o 
  -5   8   4      279.18      264.75      5.18 o 
  -4   8   4        7.56        6.89      1.15 o 
  -3   8   4       40.92       45.89      2.23 o 
  -2   8   4       70.55       64.44      2.73 o 
  -1   8   4      125.81      127.76      3.00 o 
   0   8   4       48.28       53.03      3.18 o 
   1   8   4       20.99       22.26      1.66 o 
   2   8   4       22.09       23.20      1.65 o 
   3   8   4      211.99      204.95      4.94 o 
   4   8   4       70.80       70.26      5.44 o 
   5   8   4       28.74       21.91      1.70 o 
   6   8   4      176.67      169.58      5.67 o 
   7   8   4      121.73      113.00      8.44 o 
   8   8   4      151.04      148.65      5.72 o 
   9   8   4      148.88      141.82      7.58 o 
  10   8   4       10.85       10.58      2.73 o 
  11   8   4       88.42       99.20      6.01 o 
  12   8   4       15.06        9.38      2.66 o 
 -13   9   4        8.18        6.63      2.32 o 
 -12   9   4        6.89       12.14      2.54 o 
 -11   9   4        6.12        5.58      2.19 o 
 -10   9   4       79.83       80.98      4.96 o 
  -9   9   4       36.49       34.55      3.36 o 
  -8   9   4       15.06       15.30      2.30 o 
  -7   9   4      381.87      361.71     12.73 o 
  -6   9   4      535.92      512.01      9.72 o 
  -5   9   4       15.29       19.26      2.27 o 
  -4   9   4        0.91        1.16      1.33 o 
  -3   9   4       67.01       59.84      4.14 o 
  -2   9   4      251.95      261.36      8.00 o 
  -1   9   4       55.70       50.44      2.57 o 
   0   9   4        6.69        4.54      0.95 o 
   1   9   4        5.94        6.39      1.20 o 
   2   9   4       15.79       19.15      2.02 o 
   3   9   4      122.79      120.61      3.79 o 
   4   9   4       88.50       86.22      4.12 o 
   5   9   4       22.74       17.69      2.16 o 
   6   9   4      284.82      267.86      7.29 o 
   7   9   4      209.66      183.40      8.67 o 
   8   9   4       56.07       50.10      3.73 o 
   9   9   4       55.28       53.06      5.03 o 
  10   9   4      141.68      151.48      7.70 o 
  11   9   4       32.12       29.60      4.58 o 
 -12  10   4       24.42       31.76      3.83 o 
 -11  10   4        9.98       10.66      2.47 o 
 -10  10   4       97.93      100.93      5.98 o 
  -9  10   4        9.76        8.78      2.19 o 
  -8  10   4       57.18       46.62      3.71 o 
  -7  10   4      147.99      134.42      5.29 o 
  -6  10   4       76.51       72.22      4.20 o 
  -5  10   4      125.01      121.98      8.99 o 
  -4  10   4      472.36      484.14     11.78 o 
  -3  10   4      202.55      192.12      9.65 o 
  -2  10   4       45.12       47.86      3.39 o 
  -1  10   4       86.16       83.24      3.26 o 
   0  10   4       67.14       59.19      3.43 o 
   1  10   4      316.14      304.52      7.23 o 
   2  10   4       12.48       15.53      2.15 o 
   3  10   4      591.56      571.66     10.89 o 
   4  10   4      814.79      840.75     15.08 o 
   5  10   4       16.96       17.22      3.13 o 
   6  10   4       50.76       49.71      3.35 o 
   7  10   4      118.04      111.16      4.58 o 
   8  10   4       63.89       69.89      4.76 o 
   9  10   4      197.20      204.02     10.36 o 
  10  10   4      176.73      202.87      7.84 o 
  11  10   4       10.62       11.43      3.27 o 
 -12  11   4       12.52       10.04      2.91 o 
 -11  11   4       29.36       30.45      3.84 o 
 -10  11   4        3.93        4.07      2.20 o 
  -9  11   4        2.43        3.36      2.16 o 
  -8  11   4      123.27      114.47      5.30 o 
  -7  11   4      175.62      185.80      8.24 o 
  -6  11   4        5.91        7.61      2.18 o 
  -5  11   4       72.14       72.29      5.11 o 
  -4  11   4       20.36       16.95      2.52 o 
  -3  11   4      129.04      112.00      5.28 o 
  -2  11   4      141.16      136.61      4.84 o 
  -1  11   4       17.95       17.06      2.28 o 
   0  11   4      162.93      163.55      5.14 o 
   1  11   4        5.66        6.72      1.52 o 
   2  11   4      335.63      334.36      7.16 o 
   3  11   4      145.16      140.49      5.26 o 
   4  11   4       71.55       69.59      6.59 o 
   5  11   4       22.42       29.00      2.92 o 
   6  11   4       13.48       16.12      2.29 o 
   7  11   4       22.59       23.83      2.89 o 
   8  11   4       97.96       96.01      7.31 o 
   9  11   4        9.16       12.28      3.04 o 
  10  11   4       72.57       81.07      5.67 o 
  11  11   4       19.41       18.97      3.49 o 
 -11  12   4        3.66        5.48      2.27 o 
 -10  12   4        3.53        3.16      2.14 o 
  -9  12   4       20.16       21.87      3.17 o 
  -8  12   4        3.95        6.00      2.19 o 
  -7  12   4       41.56       35.18      3.37 o 
  -6  12   4      133.32      154.28      6.81 o 
  -5  12   4       37.82       34.18      2.95 o 
  -4  12   4      156.55      155.19      6.83 o 
  -3  12   4       95.62       95.70      4.61 o 
  -2  12   4       48.09       48.21      3.93 o 
  -1  12   4       77.12       70.08      3.56 o 
   0  12   4      428.33      400.43     11.71 o 
   1  12   4        0.71        1.98      2.02 o 
   2  12   4      260.34      240.00      7.62 o 
   3  12   4        3.98        4.93      1.58 o 
   4  12   4      232.52      214.75      6.92 o 
   5  12   4      119.71      110.56      4.70 o 
   6  12   4      106.26       95.70      4.61 o 
   7  12   4       37.07       34.54      3.40 o 
   8  12   4       51.97       51.35      4.61 o 
   9  12   4        3.58        7.42      3.29 o 
  10  12   4       18.65       13.99      4.74 o 
 -11  13   4        3.03        4.11      3.49 o 
 -10  13   4       21.49       16.30      3.77 o 
  -9  13   4        8.62        9.40      2.60 o 
  -8  13   4        2.36        2.37      1.47 o 
  -7  13   4       43.86       39.40      4.05 o 
  -6  13   4        8.52        9.03      1.94 o 
  -5  13   4       42.05       34.04      3.56 o 
  -4  13   4        9.89        8.11      1.96 o 
  -3  13   4       65.48       58.09      4.12 o 
  -2  13   4      304.16      295.09      9.40 o 
  -1  13   4      155.51      151.28      6.01 o 
   0  13   4       92.83       98.94      4.46 o 
   1  13   4      306.09      294.00      7.43 o 
   2  13   4       50.32       42.86      4.32 o 
   3  13   4      437.47      440.18     23.43 o 
   4  13   4      103.77      100.60      4.76 o 
   5  13   4       60.69       58.72      4.41 o 
   6  13   4       14.28       14.00      2.21 o 
   7  13   4      134.91      143.70      6.70 o 
   8  13   4       18.37       17.70      3.68 o 
   9  13   4        1.39        3.53      2.23 o 
 -10  14   4        3.30        5.20      2.93 o 
  -9  14   4        6.20        8.70      3.39 o 
  -8  14   4        9.78        8.87      2.68 o 
  -7  14   4       51.79       48.84      4.72 o 
  -6  14   4       12.82       15.74      2.42 o 
  -5  14   4       42.65       44.15      4.06 o 
  -4  14   4       30.67       27.61      3.34 o 
  -3  14   4       86.28       66.27      4.37 o 
  -2  14   4        7.75       12.67      2.23 o 
  -1  14   4       77.11       60.23      3.67 o 
   0  14   4       18.28       20.55      2.93 o 
   1  14   4      179.54      168.96      5.72 o 
   2  14   4      132.81      141.94      6.27 o 
   3  14   4      125.06      132.03      5.22 o 
   4  14   4      182.79      176.03      5.95 o 
   5  14   4       28.58       28.52      3.13 o 
   6  14   4       46.24       57.16      4.39 o 
   7  14   4       23.86       24.30      3.56 o 
   8  14   4       40.32       53.11      5.18 o 
   9  14   4       38.70       35.98      4.82 o 
  -9  15   4       37.20       35.77      4.50 o 
  -8  15   4       15.58       11.19      3.38 o 
  -7  15   4       14.61       11.27      2.70 o 
  -6  15   4      102.94      104.75      5.93 o 
  -5  15   4        8.75        6.57      3.28 o 
  -4  15   4        3.65        4.52      1.56 o 
  -3  15   4       55.31       50.37      4.16 o 
  -2  15   4        3.92        4.56      2.01 o 
  -1  15   4      195.63      197.29     10.20 o 
   0  15   4       18.42       16.29      2.43 o 
   1  15   4       52.78       47.41      3.45 o 
   2  15   4        6.12        5.26      2.01 o 
   3  15   4        3.09        1.30      1.93 o 
   4  15   4       52.68       48.49      3.57 o 
   5  15   4        4.62        4.69      2.27 o 
   6  15   4       42.13       45.49      4.09 o 
   7  15   4       31.00       35.62      4.73 o 
   8  15   4       25.67       33.93      4.54 o 
  -8  16   4        8.06       11.92      3.34 o 
  -7  16   4       49.28       59.32      6.10 o 
  -6  16   4       19.06       15.93      3.39 o 
  -5  16   4        1.60        1.58      1.53 o 
  -4  16   4        7.84        5.48      1.85 o 
  -3  16   4       42.12       39.65      3.74 o 
  -2  16   4        2.53        4.04      2.23 o 
  -1  16   4       18.34       16.47      2.36 o 
   0  16   4       46.67       46.33      3.98 o 
   1  16   4       10.01        6.25      1.98 o 
   2  16   4       70.75       69.86      4.52 o 
   3  16   4        4.54        5.41      1.79 o 
   4  16   4       10.79        6.42      2.27 o 
   5  16   4       50.66       53.11      4.12 o 
   6  16   4        5.98        7.84      2.69 o 
   7  16   4        3.45        6.17      2.88 o 
  -7  17   4       10.13        8.52      3.41 o 
  -6  17   4       17.12       17.49      3.41 o 
  -5  17   4        7.76        6.60      2.61 o 
  -4  17   4        4.85        4.56      4.75 o 
  -3  17   4       22.16       20.38      3.76 o 
  -2  17   4        0.77        1.84      1.74 o 
  -1  17   4       22.65       26.52      3.58 o 
   0  17   4        3.90        5.13      2.13 o 
   1  17   4       25.29       27.47      3.46 o 
   2  17   4       36.84       39.91      3.64 o 
   3  17   4       10.34       13.87      2.53 o 
   4  17   4       15.27       12.81      2.23 o 
   5  17   4        1.18        1.18      1.91 o 
   6  17   4        1.80        5.25      2.88 o 
  -6  18   4       16.97       19.25      4.30 o 
  -5  18   4       16.06       17.06      3.70 o 
  -4  18   4       23.24       27.51      4.38 o 
  -3  18   4       14.05       19.48      3.68 o 
  -2  18   4        0.85        1.91      2.12 o 
  -1  18   4       12.78       12.94      2.56 o 
   0  18   4       20.44       20.04      2.73 o 
   1  18   4       32.86       30.35      3.30 o 
   2  18   4       25.54       34.52      3.91 o 
   3  18   4       24.89       27.56      3.46 o 
   4  18   4        6.07        7.44      2.07 o 
   5  18   4       24.42       26.56      4.16 o 
  -4  19   4       11.01       15.57      3.50 o 
  -3  19   4       22.95       33.22      4.43 o 
  -2  19   4        4.09        4.40      2.81 o 
  -1  19   4        0.50        2.74      2.53 o 
   0  19   4       13.88       14.80      3.70 o 
   1  19   4       35.41       36.74      4.28 o 
   2  19   4        1.69        3.09      1.89 o 
   3  19   4        2.19        2.86      1.73 o 
 -14   0   5       54.42       53.53      5.64 o 
 -13   0   5        3.93        7.44      4.66 o 
 -12   0   5       15.70       16.98      4.74 o 
 -11   0   5       52.64       43.09      4.82 o 
 -10   0   5       46.18       36.93      4.40 o 
  -9   0   5      219.59      203.87      7.34 o 
  -8   0   5       11.53        9.76      2.80 o 
  -7   0   5       17.73       21.07      3.17 o 
  -6   0   5        6.57        5.92      1.75 o 
  -5   0   5        9.87        8.59      1.31 o 
  -4   0   5       72.52       71.69      3.14 o 
  -3   0   5      108.20      142.60      4.03 o 
  -2   0   5      340.85      304.03      4.79 o 
  -1   0   5      283.12      275.49      4.36 o 
   0   0   5     3670.75     3940.59     64.60 o 
   1   0   5      159.63      201.03      4.51 o 
   2   0   5     3209.00     3327.50     49.36 o 
   3   0   5     1306.30     1392.56     11.38 o 
   4   0   5       20.06       25.23      2.30 o 
   5   0   5      565.11      600.28     12.39 o 
   6   0   5      545.22      530.75      9.61 o 
   7   0   5     2419.43     2557.68     62.10 o 
   8   0   5        0.07        1.55      4.84 o 
   9   0   5       47.38       30.19      5.12 o 
  10   0   5       89.56       92.17     12.91 o 
  11   0   5      251.97      283.24     16.25 o 
  12   0   5        0.72        4.64      6.03 o 
  13   0   5      219.90      262.32     17.47 o 
 -14   1   5       11.53       12.14      2.94 o 
 -13   1   5       48.85       44.45      3.94 o 
 -12   1   5        4.84        5.43      2.08 o 
 -11   1   5       39.16       38.02      3.59 o 
 -10   1   5      248.84      237.41      7.53 o 
  -9   1   5       38.39       44.08      3.61 o 
  -8   1   5      120.61      113.82      4.23 o 
  -7   1   5      104.36       98.94      6.50 o 
  -6   1   5       30.81       32.71      2.05 o 
  -5   1   5      474.98      455.97      6.65 o 
  -4   1   5      754.75      709.10     15.51 o 
  -3   1   5      399.30      416.34      4.86 o 
  -2   1   5      523.80      561.28      6.66 o 
  -1   1   5     3327.92     3471.60     35.17 o 
   0   1   5      884.11      929.77      6.34 o 
   1   1   5      169.28      173.89      2.79 o 
   2   1   5      879.18      903.20      7.05 o 
   3   1   5      471.27      500.64      7.37 o 
   4   1   5      635.25      667.78     11.10 o 
   5   1   5      225.05      211.24      3.88 o 
   6   1   5     1126.75     1115.20     12.83 o 
   7   1   5     1053.50     1083.20     14.22 o 
   8   1   5      400.09      361.15      9.69 o 
   9   1   5       61.17       50.30      5.33 o 
  10   1   5      402.82      389.86     27.49 o 
  11   1   5      111.77      111.48      9.69 o 
  12   1   5      107.03      117.10      8.36 o 
  13   1   5       57.85       57.52      8.01 o 
 -14   2   5       21.87       21.34      3.01 o 
 -13   2   5       23.48       21.03      3.22 o 
 -12   2   5       37.76       39.50      3.51 o 
 -11   2   5       87.29       76.74      4.85 o 
 -10   2   5      597.45      614.63     14.80 o 
  -9   2   5      105.99       99.09      4.38 o 
  -8   2   5      244.78      223.51      5.45 o 
  -7   2   5      149.12      147.58      4.91 o 
  -6   2   5        1.30        5.97      1.19 o 
  -5   2   5      171.69      153.01      3.61 o 
  -4   2   5      159.39      157.08      3.12 o 
  -3   2   5      233.87      248.95      3.26 o 
  -2   2   5      592.86      610.68      6.40 o 
  -1   2   5      687.63      713.43      9.83 o 
   1   2   5     7508.30     8367.45     65.36 o 
   2   2   5     1319.63     1547.57     19.08 o 
   3   2   5       95.58      102.17      3.25 o 
   4   2   5      259.09      280.64      6.19 o 
   5   2   5       43.89       42.04      1.57 o 
   6   2   5      710.10      715.26      8.05 o 
   7   2   5        5.28        5.93      1.09 o 
   8   2   5       99.93       82.93      3.78 o 
   9   2   5       62.95       61.35      4.73 o 
  10   2   5       91.67       76.73      7.18 o 
  11   2   5        1.00        2.60      3.18 o 
  12   2   5       10.00        6.19      2.98 o 
 -14   3   5       15.41       11.45      2.80 o 
 -13   3   5      153.66      157.28      6.74 o 
 -12   3   5       33.80       29.38      3.26 o 
 -11   3   5      224.65      229.02     10.46 o 
 -10   3   5      244.94      244.08      8.62 o 
  -9   3   5      396.97      373.85     14.75 o 
  -8   3   5      135.19      128.55      8.70 o 
  -7   3   5      226.68      222.98      4.94 o 
  -6   3   5      216.75      235.89      4.92 o 
  -5   3   5     1406.04     1466.56     20.41 o 
  -4   3   5     1852.86     1931.45     12.96 o 
  -3   3   5     1040.37     1019.85      7.63 o 
  -2   3   5       27.32       31.80      2.29 o 
  -1   3   5       88.63      101.45      3.12 o 
   0   3   5      164.66      165.82      2.74 o 
   1   3   5      496.46      488.29      5.13 o 
   2   3   5      200.79      168.30      3.60 o 
   3   3   5      456.31      483.86     12.05 o 
   4   3   5        1.49        1.27      1.24 o 
   5   3   5      557.97      534.80      5.52 o 
   6   3   5      145.75      136.66      3.63 o 
   7   3   5      173.18      166.12      3.16 o 
   8   3   5       33.71       28.45      2.81 o 
   9   3   5       98.52      108.25      6.85 o 
  10   3   5       68.83       71.77      6.00 o 
  11   3   5        7.95        5.82      3.65 o 
  12   3   5       97.44      128.49     13.92 o 
 -14   4   5       96.76       99.51      8.78 o 
 -13   4   5       20.06       23.31      3.28 o 
 -12   4   5       41.92       51.58      5.06 o 
 -11   4   5       71.05       69.43      5.77 o 
 -10   4   5       68.20       67.16      5.08 o 
  -9   4   5       11.88       16.39      2.14 o 
  -8   4   5       49.95       46.27      3.22 o 
  -7   4   5       35.28       32.66      3.08 o 
  -6   4   5       52.23       61.19      2.59 o 
  -5   4   5       84.36       78.34      3.37 o 
  -4   4   5       17.27       19.64      1.23 o 
  -3   4   5      265.65      262.43      6.01 o 
  -2   4   5      355.53      378.45      6.43 o 
  -1   4   5      144.95      126.93      3.62 o 
   0   4   5      195.37      214.09      3.62 o 
   1   4   5      249.43      258.37      3.93 o 
   2   4   5      130.37      120.75      1.47 o 
   3   4   5      217.26      210.41      5.09 o 
   4   4   5      156.33      155.07      5.06 o 
   5   4   5      341.71      328.48      4.08 o 
   6   4   5       42.34       34.45      1.74 o 
   7   4   5       48.60       49.59      3.25 o 
   8   4   5       77.91       73.42      3.05 o 
   9   4   5        7.08        7.90      1.72 o 
  10   4   5      122.90      120.33      8.83 o 
  11   4   5       16.93       14.42      3.40 o 
  12   4   5       16.49       10.86      4.38 o 
 -14   5   5       29.92       36.55      4.28 o 
 -13   5   5       26.78       27.03      3.37 o 
 -12   5   5      203.85      212.12      7.52 o 
 -11   5   5      142.26      140.62      6.86 o 
 -10   5   5       68.32       61.79      4.64 o 
  -9   5   5       43.63       38.74      3.66 o 
  -8   5   5      280.37      270.62      8.19 o 
  -7   5   5        9.76       14.53      2.22 o 
  -6   5   5      185.10      212.68      4.25 o 
  -5   5   5      326.35      330.53      5.10 o 
  -4   5   5      101.00      109.84      2.37 o 
  -3   5   5      124.45      160.31      3.29 o 
  -2   5   5     1855.35     1904.46     15.55 o 
  -1   5   5      108.17      113.46      3.38 o 
   0   5   5      447.49      415.74      6.32 o 
   1   5   5      192.06      169.61      3.52 o 
   2   5   5        3.68        3.47      0.51 o 
   3   5   5      155.42      147.65      3.56 o 
   4   5   5       62.17       53.27      2.15 o 
   5   5   5      209.20      223.60      2.91 o 
   6   5   5       94.66       94.44      4.08 o 
   7   5   5      141.80      133.72      3.97 o 
   8   5   5       74.11       71.22      3.86 o 
   9   5   5       33.16       33.75      3.51 o 
  10   5   5       20.94       22.07      3.81 o 
  11   5   5       84.60       90.11      8.79 o 
  12   5   5        6.93        9.10      3.93 o 
 -13   6   5       15.52       14.00      2.84 o 
 -12   6   5        4.33        4.93      1.96 o 
 -11   6   5        2.11        3.00      1.80 o 
 -10   6   5       28.89       27.60      3.03 o 
  -9   6   5      119.72      118.33      6.05 o 
  -8   6   5      164.53      157.49      5.17 o 
  -7   6   5      119.41      109.99      4.17 o 
  -6   6   5      122.95      123.38      6.42 o 
  -5   6   5      141.36      138.46      2.89 o 
  -4   6   5       26.72       23.29      1.92 o 
  -3   6   5      328.68      315.67      4.39 o 
  -2   6   5      133.12      112.43      2.21 o 
  -1   6   5      469.73      505.42      6.85 o 
   0   6   5      282.06      265.38      4.61 o 
   1   6   5       22.57       18.37      1.18 o 
   2   6   5      136.98      129.11      2.17 o 
   3   6   5       46.39       38.80      1.42 o 
   4   6   5       12.10       14.13      1.50 o 
   5   6   5       83.81       66.96      2.38 o 
   6   6   5      657.17      607.89     16.83 o 
   7   6   5       75.79       82.81      3.46 o 
   8   6   5       33.76       33.66      2.75 o 
   9   6   5       45.70       44.15      3.76 o 
  10   6   5       10.90       11.59      3.77 o 
  11   6   5       22.20       13.72      3.86 o 
  12   6   5        6.12        5.44      3.81 o 
 -13   7   5       88.75       90.19      6.08 o 
 -12   7   5        6.42        6.41      1.81 o 
 -11   7   5      101.76      106.29      5.29 o 
 -10   7   5      111.41      113.42      5.14 o 
  -9   7   5     1147.37     1283.59     24.46 o 
  -8   7   5      189.61      177.66      5.62 o 
  -7   7   5      171.10      149.88      4.71 o 
  -6   7   5        2.03        2.58      1.55 o 
  -5   7   5      283.97      283.14      4.73 o 
  -4   7   5        2.69        2.60      1.00 o 
  -3   7   5      200.90      195.93      4.15 o 
  -2   7   5      551.81      520.25     14.53 o 
  -1   7   5      133.67      114.23      2.36 o 
   0   7   5     1079.61     1062.98     10.30 o 
   1   7   5      439.84      416.28      7.18 o 
   2   7   5      190.45      214.35      3.99 o 
   3   7   5       10.45       22.14      2.34 o 
   4   7   5       97.33       91.04      3.89 o 
   5   7   5       43.73       40.54      2.34 o 
   6   7   5      271.86      269.41      8.37 o 
   7   7   5      410.29      388.42      9.86 o 
   8   7   5      226.03      210.34      7.66 o 
   9   7   5       49.17       54.88      4.50 o 
  10   7   5       18.36       23.83      3.81 o 
  11   7   5        9.23       12.81      3.57 o 
  12   7   5       34.98       30.23      6.22 o 
 -13   8   5       17.74       14.82      2.63 o 
 -12   8   5       26.29       26.06      3.67 o 
 -11   8   5       21.13       24.15      3.04 o 
 -10   8   5       11.59       10.51      2.25 o 
  -9   8   5       19.85       20.55      2.66 o 
  -8   8   5      183.57      189.61      7.42 o 
  -7   8   5      159.52      163.54      8.65 o 
  -6   8   5       16.37       11.94      2.27 o 
  -5   8   5      116.43      117.51      3.97 o 
  -4   8   5      648.08      664.09      7.82 o 
  -3   8   5      263.40      266.17      4.62 o 
  -2   8   5       32.54       32.52      1.67 o 
  -1   8   5       49.10       46.92      2.36 o 
   0   8   5       53.07       52.34      2.01 o 
   1   8   5      453.00      463.45     12.45 o 
   2   8   5      329.83      327.07      6.52 o 
   3   8   5       53.04       65.45      2.64 o 
   4   8   5       98.65       93.85      2.90 o 
   5   8   5       92.43       87.13      4.53 o 
   6   8   5        3.51        3.19      1.45 o 
   7   8   5      203.03      193.00      7.27 o 
   8   8   5       22.91       23.36      3.21 o 
   9   8   5       11.08       10.60      2.86 o 
  10   8   5       21.42       17.97      3.23 o 
  11   8   5       17.13       14.18      3.04 o 
 -12   9   5       20.84       26.20      3.48 o 
 -11   9   5        4.67        5.26      2.10 o 
 -10   9   5        1.82        2.31      1.74 o 
  -9   9   5      160.81      178.10      6.35 o 
  -8   9   5      115.33      108.35      4.45 o 
  -7   9   5       78.72       73.12      3.84 o 
  -6   9   5       25.17       31.52      2.56 o 
  -5   9   5       69.13       68.09      3.27 o 
  -4   9   5       13.79        9.28      1.42 o 
  -3   9   5        0.21        7.07      1.62 o 
  -2   9   5       39.89       30.72      1.89 o 
  -1   9   5      320.32      331.43      4.92 o 
   0   9   5       68.89       70.62      2.41 o 
   1   9   5      492.28      480.86     11.98 o 
   2   9   5      320.27      286.02      5.80 o 
   3   9   5       90.99      102.43      4.57 o 
   4   9   5       76.84       75.96      2.49 o 
   5   9   5      152.11      152.47      5.72 o 
   6   9   5      151.23      157.55      7.58 o 
   7   9   5       65.35       68.10      3.88 o 
   8   9   5       66.43       60.27      4.63 o 
   9   9   5       55.44       56.12      4.50 o 
  10   9   5       15.77       13.01      2.89 o 
  11   9   5       15.38        8.27      2.95 o 
 -12  10   5       60.96       64.82      6.37 o 
 -11  10   5        0.89        3.72      1.82 o 
 -10  10   5       32.86       36.37      3.26 o 
  -9  10   5       18.58       13.60      2.20 o 
  -8  10   5        1.15        3.32      1.59 o 
  -7  10   5       35.41       34.17      3.04 o 
  -6  10   5       97.19      105.10      4.74 o 
  -5  10   5      326.99      319.88      8.51 o 
  -4  10   5      298.36      267.77      6.06 o 
  -3  10   5      162.13      177.81      4.17 o 
  -2  10   5      181.86      161.83      7.57 o 
  -1  10   5      179.60      186.71      3.77 o 
   0  10   5      118.96      114.49      3.82 o 
   1  10   5      104.15       91.64      3.64 o 
   2  10   5      509.03      490.77     13.19 o 
   4  10   5        2.55        1.95      1.24 o 
   5  10   5      228.56      212.95      5.90 o 
   6  10   5       12.18        6.77      1.88 o 
   7  10   5       35.59       33.61      3.89 o 
   8  10   5      190.51      194.13      8.41 o 
   9  10   5       18.35       15.42      3.22 o 
  10  10   5       21.20       22.89      3.76 o 
  11  10   5       34.04       34.38      4.59 o 
 -12  11   5        2.75        3.11      2.15 o 
 -11  11   5       29.96       27.48      4.30 o 
 -10  11   5       10.57       11.05      2.77 o 
  -9  11   5       72.39       79.45      4.30 o 
  -8  11   5        7.43        5.75      1.79 o 
  -7  11   5       37.08       39.57      3.17 o 
  -6  11   5        8.50       21.28      2.91 o 
  -5  11   5       46.35       39.33      3.75 o 
  -4  11   5       32.59       28.94      3.03 o 
  -3  11   5       21.32       22.26      2.74 o 
  -2  11   5       39.42       36.65      2.47 o 
  -1  11   5       39.43       41.62      2.71 o 
   0  11   5      328.07      339.93      7.75 o 
   1  11   5      215.39      190.89      6.98 o 
   2  11   5      300.40      296.99      9.24 o 
   3  11   5      108.78       94.78      3.89 o 
   4  11   5      112.92      114.08      5.87 o 
   5  11   5       16.08       14.59      2.05 o 
   6  11   5      308.80      334.71      7.30 o 
   7  11   5       50.69       59.56      4.60 o 
   8  11   5       48.14       47.19      4.46 o 
   9  11   5        9.88       10.81      2.77 o 
  10  11   5       29.32       25.73      3.82 o 
 -11  12   5       12.05       14.48      3.55 o 
 -10  12   5       18.24       16.13      3.69 o 
  -9  12   5       21.92       25.17      3.84 o 
  -8  12   5        0.72        1.47      1.69 o 
  -7  12   5        3.63        3.90      1.64 o 
  -6  12   5      108.11      107.77      5.42 o 
  -5  12   5      135.08      125.49      4.72 o 
  -4  12   5      133.13      117.67      7.41 o 
  -3  12   5       49.63       38.82      3.66 o 
  -2  12   5       41.11       37.25      3.58 o 
  -1  12   5       15.51       13.62      2.08 o 
   0  12   5       28.88       24.89      2.98 o 
   1  12   5        9.32        8.37      1.99 o 
   2  12   5      202.95      193.95      6.30 o 
   3  12   5      190.37      205.47      6.62 o 
   4  12   5        7.84        5.11      1.83 o 
   5  12   5       91.51       93.06      5.02 o 
   6  12   5       77.94       81.83      5.14 o 
   7  12   5       60.70       65.42      5.33 o 
   8  12   5        9.47        6.79      2.36 o 
   9  12   5       28.45       26.20      5.36 o 
  10  12   5       34.09       38.27      5.30 o 
 -10  13   5       79.40       97.67      6.23 o 
  -9  13   5       30.21       25.53      3.83 o 
  -8  13   5        1.79        3.82      2.80 o 
  -7  13   5       34.55       36.21      3.77 o 
  -6  13   5      106.15      100.19      6.44 o 
  -5  13   5        6.17        7.53      1.94 o 
  -4  13   5      103.90      102.32      5.60 o 
  -3  13   5       48.93       52.23      3.90 o 
  -2  13   5       23.33       14.04      2.10 o 
  -1  13   5       52.94       48.59      3.52 o 
   0  13   5       86.39       84.51      7.62 o 
   1  13   5       10.02        8.89      1.55 o 
   2  13   5        8.05        5.82      1.46 o 
   3  13   5       26.43       24.68      3.11 o 
   4  13   5       26.65       28.40      2.67 o 
   5  13   5       44.64       47.94      4.30 o 
   6  13   5        8.32        8.30      2.59 o 
   7  13   5        4.28        3.89      2.71 o 
   8  13   5       42.00       43.57      4.47 o 
   9  13   5       13.74       14.73      3.42 o 
 -10  14   5        8.19        7.30      3.15 o 
  -9  14   5       57.57       65.95      5.61 o 
  -8  14   5       11.57        8.06      2.90 o 
  -7  14   5       66.39       66.44      6.12 o 
  -6  14   5       20.26       23.13      3.98 o 
  -5  14   5        6.33        5.31      1.57 o 
  -4  14   5       82.02       91.10      5.97 o 
  -3  14   5       49.81       55.16      5.00 o 
  -2  14   5       20.10       22.61      2.59 o 
  -1  14   5       38.26       40.00      3.44 o 
   0  14   5        2.73        6.39      1.98 o 
   1  14   5       12.44       12.30      2.32 o 
   2  14   5       24.56       24.00      2.94 o 
   3  14   5       37.17       34.81      3.15 o 
   4  14   5       23.49       21.26      2.61 o 
   5  14   5       49.85       47.56      3.23 o 
   6  14   5       15.45       19.96      3.60 o 
   7  14   5        4.75        7.20      3.02 o 
   8  14   5       17.31       17.99      3.68 o 
  -9  15   5       73.16       87.18      6.36 o 
  -8  15   5       18.15       13.06      4.35 o 
  -7  15   5      108.65      124.83     10.19 o 
  -6  15   5       34.51       37.74      4.95 o 
  -5  15   5       27.46       27.17      4.31 o 
  -4  15   5       51.36       49.30      4.80 o 
  -3  15   5        5.56        4.10      1.65 o 
  -2  15   5        2.32        2.95      1.25 o 
  -1  15   5       71.94       78.73      6.30 o 
   0  15   5       29.03       34.13      4.32 o 
   1  15   5       18.10       22.16      3.09 o 
   2  15   5       22.05       20.14      2.85 o 
   3  15   5       38.69       35.68      3.27 o 
   4  15   5        6.86        5.57      1.96 o 
   5  15   5       48.46       50.99      5.02 o 
   6  15   5       20.63       18.01      3.27 o 
   7  15   5        9.40        9.67      2.93 o 
  -8  16   5       65.55       64.17      6.40 o 
  -7  16   5        2.28        4.63      2.50 o 
  -6  16   5       41.35       40.41      4.75 o 
  -5  16   5       17.85       15.30      3.33 o 
  -4  16   5       19.26       16.09      3.50 o 
  -3  16   5       10.74        9.78      2.83 o 
  -2  16   5       62.40       54.67      4.32 o 
  -1  16   5       68.14       68.14      5.89 o 
   0  16   5        1.90        2.08      1.39 o 
   1  16   5       38.66       35.91      3.94 o 
   2  16   5       48.90       47.94      3.68 o 
   3  16   5        5.89        6.92      2.26 o 
   4  16   5       20.40       18.95      3.11 o 
   5  16   5       24.96       27.48      3.49 o 
   6  16   5       22.48       26.07      3.75 o 
  -7  17   5        0.31        1.73      2.47 o 
  -6  17   5       50.89       62.68      6.47 o 
  -5  17   5       12.08       11.71      3.32 o 
  -4  17   5       56.88       72.48      5.70 o 
  -3  17   5        2.29        2.42      2.66 o 
  -2  17   5       62.29       65.36      5.95 o 
  -1  17   5       29.97       26.59      5.06 o 
   0  17   5        7.28        5.55      1.85 o 
   1  17   5        2.93        1.71      1.44 o 
   2  17   5       36.18       44.03      3.60 o 
   3  17   5       93.07      107.28      5.34 o 
   4  17   5        0.36        0.82      2.00 o 
   5  17   5       10.47        8.57      2.78 o 
  -5  18   5        1.45        7.51      3.68 o 
  -4  18   5       51.92       61.32      5.28 o 
  -3  18   5       11.15       13.52      3.17 o 
  -2  18   5        3.15        2.43      2.31 o 
  -1  18   5       16.55       19.25      4.42 o 
   0  18   5       24.21       32.54      4.55 o 
   1  18   5        0.99        2.67      2.30 o 
   2  18   5        7.65        5.68      3.28 o 
   3  18   5       26.96       25.28      7.04 o 
   4  18   5       10.30       12.95      7.52 o 
  -3  19   5        6.62        7.76      3.52 o 
  -2  19   5       12.70       13.31      3.24 o 
  -1  19   5        0.22        3.52      3.89 o 
   0  19   5       24.69       27.15      5.56 o 
   1  19   5        2.69        2.02      1.59 o 
 -14   0   6       12.14       13.69      4.43 o 
 -13   0   6       23.29       25.71      4.27 o 
 -12   0   6        7.23       11.05      3.45 o 
 -11   0   6       29.15       36.21      5.92 o 
 -10   0   6       75.37       62.92      7.21 o 
  -9   0   6       29.68       26.94      3.38 o 
  -8   0   6       17.14       14.59      3.26 o 
  -7   0   6       20.19       19.70      3.95 o 
  -6   0   6       59.25      120.54     15.43 o 
  -5   0   6       23.07       19.73      2.25 o 
  -4   0   6      111.90      126.33      3.04 o 
  -2   0   6      155.44      146.04      3.78 o 
  -1   0   6      644.29      629.95     10.31 o 
   0   0   6        0.22        1.09      0.75 o 
   1   0   6      214.74      247.95      6.85 o 
   2   0   6      143.76      175.14      3.77 o 
   3   0   6        0.27        1.86      0.59 o 
   4   0   6      223.92      216.79      4.85 o 
   5   0   6      130.60      130.32      3.39 o 
   6   0   6      110.22      106.91      3.08 o 
   7   0   6       14.74       10.72      5.15 o 
   8   0   6      486.01      491.17     32.86 o 
   9   0   6      290.35      326.75     15.61 o 
  10   0   6       14.49        8.91      4.69 o 
  11   0   6       22.16       24.65      6.47 o 
  12   0   6       13.10        6.59      4.89 o 
 -14   1   6       30.32       32.28      3.82 o 
 -13   1   6        2.55        2.17      1.84 o 
 -12   1   6        8.54        7.21      2.16 o 
 -11   1   6       12.90       11.54      2.39 o 
 -10   1   6       64.63       64.47      3.78 o 
  -9   1   6       98.75      102.73      4.41 o 
  -8   1   6       70.97       65.05      3.45 o 
  -7   1   6        4.02        3.46      1.44 o 
  -6   1   6       15.07       18.57      1.58 o 
  -5   1   6       79.75       65.81      3.48 o 
  -4   1   6       19.45       21.45      1.50 o 
  -3   1   6      570.25      595.87      5.51 o 
  -2   1   6      715.21      776.13      8.90 o 
  -1   1   6      642.38      728.56      7.78 o 
   0   1   6      636.94      715.86      7.84 o 
   1   1   6      703.97      729.76      4.74 o 
   2   1   6      885.74      912.41      7.19 o 
   3   1   6      310.50      329.96      8.01 o 
   4   1   6      198.41      200.43      7.51 o 
   5   1   6     1350.22     1359.30     17.37 o 
   6   1   6      647.69      664.88     11.76 o 
   7   1   6      582.57      593.48     21.05 o 
   8   1   6      319.72      310.19      8.31 o 
   9   1   6       88.90       86.44     11.25 o 
  10   1   6        4.32        7.37      2.91 o 
  11   1   6       12.11       10.06      3.32 o 
  12   1   6       68.63       66.04      6.85 o 
 -14   2   6       43.76       46.01      4.05 o 
 -13   2   6       37.48       41.16      3.70 o 
 -12   2   6        4.11        5.41      2.50 o 
 -11   2   6       20.38       18.11      3.10 o 
 -10   2   6       36.83       35.67      3.65 o 
  -9   2   6       12.70       21.92      2.46 o 
  -8   2   6      134.82      128.63      6.03 o 
  -7   2   6        6.30        5.67      1.53 o 
  -6   2   6       86.55       72.80      3.13 o 
  -5   2   6      198.95      183.96      6.09 o 
  -4   2   6       78.11       71.56      2.52 o 
  -3   2   6      127.30      120.72      1.89 o 
  -2   2   6      200.54      192.68      3.02 o 
  -1   2   6     1187.69     1269.08     17.74 o 
   0   2   6      956.51     1106.52     14.43 o 
   1   2   6     2602.26     2891.71     25.35 o 
   2   2   6      349.06      400.49      6.88 o 
   3   2   6      308.11      323.69      5.91 o 
   4   2   6       60.26       60.75      2.34 o 
   5   2   6      503.24      523.16     11.65 o 
   6   2   6       76.39       79.38      2.13 o 
   7   2   6      676.11      701.12     14.32 o 
   8   2   6      194.47      179.48     10.69 o 
   9   2   6       16.42       13.95      2.88 o 
  10   2   6       60.85       57.05      6.36 o 
  11   2   6      200.91      231.88     19.62 o 
  12   2   6       84.73       88.18     12.26 o 
 -14   3   6       15.81       13.06      2.92 o 
 -13   3   6       13.02       12.67      2.64 o 
 -12   3   6      161.83      172.18      7.27 o 
 -11   3   6       62.87       58.48      4.84 o 
 -10   3   6       20.01       21.85      2.72 o 
  -9   3   6       66.97       68.56      3.60 o 
  -8   3   6        7.74        9.41      1.60 o 
  -7   3   6        5.77        6.79      1.89 o 
  -6   3   6      172.65      169.22      3.50 o 
  -5   3   6      180.47      172.79      3.89 o 
  -4   3   6      177.90      186.82      4.37 o 
  -3   3   6      385.77      413.82      9.65 o 
  -2   3   6      220.80      203.10      5.65 o 
  -1   3   6      128.85      119.43      4.32 o 
   0   3   6      132.54      128.71      1.99 o 
   1   3   6      209.70      206.04      4.07 o 
   2   3   6      284.57      284.26      5.47 o 
   3   3   6      193.37      207.45      4.89 o 
   4   3   6      299.01      311.20      5.36 o 
   5   3   6       90.09       88.91      3.49 o 
   6   3   6      181.16      178.77      7.50 o 
   7   3   6       43.66       45.03      2.74 o 
   8   3   6      113.90      109.60      4.59 o 
   9   3   6        3.25        6.54      2.02 o 
  10   3   6      106.24      107.83      9.23 o 
  11   3   6       41.48       37.56      6.76 o 
  12   3   6       14.75       21.30      4.39 o 
 -14   4   6       21.17       24.60      3.54 o 
 -13   4   6       71.43       72.46      5.00 o 
 -12   4   6      228.68      258.44      8.21 o 
 -11   4   6       77.05       71.10      5.02 o 
 -10   4   6       84.06       79.87      5.11 o 
  -9   4   6      147.33      138.92      6.39 o 
  -8   4   6       44.10       35.71      3.13 o 
  -7   4   6      158.67      158.63      5.21 o 
  -6   4   6       38.14       30.63      2.34 o 
  -5   4   6       76.82       59.55      2.33 o 
  -4   4   6      104.84       88.91      3.45 o 
  -3   4   6        1.97        7.94      1.74 o 
  -2   4   6      534.32      530.09      7.19 o 
  -1   4   6       18.14       14.73      1.48 o 
   0   4   6      124.42      126.13      2.40 o 
   1   4   6      137.24      124.18      4.02 o 
   2   4   6       28.11       30.26      1.60 o 
   3   4   6      375.23      372.24      7.19 o 
   4   4   6        7.07        7.60      2.30 o 
   5   4   6       81.01       79.04      4.60 o 
   6   4   6       45.02       45.10      3.61 o 
   7   4   6       15.12       13.40      2.32 o 
   8   4   6       25.95       28.64      3.19 o 
   9   4   6      176.63      177.36      7.95 o 
  10   4   6       11.24       12.11      3.80 o 
  11   4   6       19.20       13.46      3.73 o 
  12   4   6       48.20       59.72      6.35 o 
 -13   5   6       35.57       38.74      3.65 o 
 -12   5   6        7.24        6.43      2.11 o 
 -11   5   6       36.85       35.14      4.09 o 
 -10   5   6       16.33       14.01      2.39 o 
  -9   5   6       49.23       49.13      4.59 o 
  -8   5   6      104.94       93.37      5.60 o 
  -7   5   6      144.54      150.39      4.49 o 
  -6   5   6       38.84       39.40      1.96 o 
  -5   5   6      137.91      105.59      5.15 o 
  -4   5   6      350.22      338.50      4.50 o 
  -3   5   6        4.85       12.86      2.17 o 
  -2   5   6      285.40      250.74      6.32 o 
  -1   5   6      366.36      359.76      5.98 o 
   0   5   6      221.15      216.30      3.56 o 
   1   5   6       26.65       21.56      1.24 o 
   2   5   6       47.75       46.34      1.54 o 
   3   5   6      159.97      175.62      4.63 o 
   4   5   6      429.60      437.87     10.00 o 
   5   5   6       60.06       51.95      3.43 o 
   6   5   6       24.21       24.11      3.18 o 
   7   5   6       13.13       15.46      2.52 o 
   8   5   6        0.17        2.64      1.94 o 
   9   5   6        1.64        3.43      2.50 o 
  10   5   6        6.38        7.15      3.91 o 
  11   5   6       22.45       23.94      4.82 o 
  12   5   6       89.78      114.21     12.38 o 
 -13   6   6       25.92       23.12      3.46 o 
 -12   6   6        9.48        9.89      1.97 o 
 -11   6   6       10.08        7.76      1.95 o 
 -10   6   6       59.83       60.24      5.00 o 
  -9   6   6      101.36      115.87      4.90 o 
  -8   6   6       53.78       43.55      6.94 o 
  -7   6   6      845.15      823.76     18.02 o 
  -6   6   6       91.14       80.46      3.27 o 
  -5   6   6      928.11      916.58     10.84 o 
  -4   6   6      117.44      118.44      2.34 o 
  -3   6   6       52.17       46.48      3.50 o 
  -2   6   6       87.16       80.12      4.06 o 
  -1   6   6      282.98      283.28      5.85 o 
   0   6   6      184.48      155.47      3.29 o 
   1   6   6       19.91       17.34      1.12 o 
   2   6   6      136.75      130.07      2.29 o 
   3   6   6       55.16       53.04      2.26 o 
   4   6   6        5.67        4.46      1.72 o 
   5   6   6      118.90      105.85      4.77 o 
   6   6   6      287.40      260.78     10.53 o 
   7   6   6       24.22       24.52      3.55 o 
   8   6   6       41.75       38.68      3.60 o 
   9   6   6       44.49       45.48      4.36 o 
  10   6   6        3.07        1.68      1.96 o 
  11   6   6       19.21       19.23      4.58 o 
 -13   7   6       52.56       57.33      6.59 o 
 -12   7   6       10.51        7.44      1.86 o 
 -11   7   6       38.56       34.46      3.32 o 
 -10   7   6       42.59       42.52      3.54 o 
  -9   7   6       48.58       54.41      4.82 o 
  -8   7   6       70.24       60.99      5.15 o 
  -7   7   6       11.05       10.57      1.78 o 
  -6   7   6       24.11       26.54      1.93 o 
  -5   7   6      188.74      192.90      3.35 o 
  -4   7   6      203.63      188.77      4.71 o 
  -3   7   6      339.72      359.97      7.90 o 
  -2   7   6      389.09      383.89     16.64 o 
  -1   7   6      347.39      333.90      4.21 o 
   0   7   6       85.58       75.48      3.61 o 
   1   7   6      503.37      490.66      7.94 o 
   2   7   6       15.59       15.47      1.22 o 
   3   7   6       32.73       32.15      2.79 o 
   4   7   6      103.71      104.33      2.66 o 
   5   7   6      249.29      215.08      5.97 o 
   6   7   6      221.47      217.54      7.44 o 
   7   7   6      127.61      116.05     12.14 o 
   8   7   6      230.99      217.02     14.11 o 
   9   7   6      125.27      130.57      5.99 o 
  10   7   6       31.34       30.77      3.67 o 
  11   7   6        2.49        5.96      4.84 o 
 -13   8   6       39.84       44.51      5.26 o 
 -12   8   6        7.69        7.92      2.52 o 
 -11   8   6        6.72        5.50      2.07 o 
 -10   8   6       14.60       15.66      2.52 o 
  -9   8   6       18.48       28.95      3.03 o 
  -8   8   6       62.29       58.30      4.96 o 
  -7   8   6      639.47      651.98     24.58 o 
  -6   8   6      124.74      122.47      3.28 o 
  -5   8   6       81.87       87.15      3.28 o 
  -4   8   6        8.93        5.00      0.87 o 
  -3   8   6      436.20      416.07     10.33 o 
  -2   8   6      154.59      128.34      3.21 o 
  -1   8   6      178.36      176.12      2.87 o 
   0   8   6      322.73      308.36      4.17 o 
   1   8   6      107.93       96.85      3.85 o 
   2   8   6      509.51      544.39      7.93 o 
   3   8   6      293.73      308.71      5.94 o 
   4   8   6       54.64       51.55      2.40 o 
   5   8   6      100.13      102.55      4.24 o 
   6   8   6        2.50        5.20      3.01 o 
   7   8   6       84.17       73.88      4.90 o 
   8   8   6       95.41      106.42      6.13 o 
   9   8   6       25.62       28.21      3.79 o 
  10   8   6        3.72        2.67      2.02 o 
  11   8   6        1.67        0.20      3.25 o 
 -12   9   6        7.52        6.90      3.52 o 
 -11   9   6       10.49        8.21      3.11 o 
 -10   9   6       69.13       68.30      6.04 o 
  -9   9   6       73.97       83.62      4.65 o 
  -8   9   6       36.43       32.29      3.22 o 
  -7   9   6       76.29       63.79      3.47 o 
  -6   9   6      261.37      263.64      6.34 o 
  -5   9   6      204.07      177.05      6.24 o 
  -4   9   6      135.42      138.92      3.45 o 
  -3   9   6      321.05      301.61      7.67 o 
  -2   9   6      261.69      255.61      3.85 o 
  -1   9   6      733.56      760.09     11.09 o 
   0   9   6      549.94      557.29      7.54 o 
   1   9   6      457.03      479.18      8.49 o 
   2   9   6      609.20      604.10      8.72 o 
   3   9   6      611.42      637.94     13.69 o 
   4   9   6      327.96      320.20     10.92 o 
   5   9   6       73.10       75.75      3.03 o 
   6   9   6       97.10       92.51      4.93 o 
   7   9   6        2.52        3.66      2.44 o 
   8   9   6        4.08        5.42      2.80 o 
   9   9   6       13.10       15.95      3.21 o 
  10   9   6       72.47       77.04      5.43 o 
 -12  10   6       12.38       13.97      3.20 o 
 -11  10   6       20.43       25.70      4.14 o 
 -10  10   6       16.75       22.41      3.77 o 
  -9  10   6       29.99       33.63      4.80 o 
  -8  10   6       45.30       40.95      3.68 o 
  -7  10   6       13.58       11.14      2.06 o 
  -6  10   6       46.55       37.74      3.53 o 
  -5  10   6      115.90      114.24      3.82 o 
  -4  10   6       13.29       12.37      2.14 o 
  -3  10   6      550.61      545.13     15.26 o 
  -2  10   6      185.97      156.57      6.40 o 
  -1  10   6       69.22       64.08      2.66 o 
   0  10   6       54.58       51.27      2.90 o 
   1  10   6        3.38        2.80      1.12 o 
   2  10   6       39.66       43.74      3.07 o 
   3  10   6      115.46      105.64      6.54 o 
   4  10   6       63.82       52.94      2.89 o 
   5  10   6       71.88       62.12      3.60 o 
   6  10   6       43.35       43.30      3.88 o 
   7  10   6       19.53       17.69      2.86 o 
   8  10   6        7.86        6.59      2.65 o 
   9  10   6        2.86        1.27      2.07 o 
  10  10   6        3.96        4.23      2.70 o 
 -11  11   6        9.20       10.25      3.32 o 
 -10  11   6       40.85       47.88      5.39 o 
  -9  11   6        6.79       14.11      4.71 o 
  -8  11   6        2.47        4.11      2.71 o 
  -7  11   6       35.80       38.68      4.39 o 
  -6  11   6       96.08       81.44      5.01 o 
  -5  11   6       67.52       66.08      4.61 o 
  -4  11   6      101.25       85.18      5.46 o 
  -3  11   6       39.96       39.07      2.78 o 
  -2  11   6        4.45        4.72      1.48 o 
  -1  11   6      130.90      118.89      5.91 o 
   0  11   6       35.84       38.30      3.34 o 
   1  11   6      127.64      134.34     12.78 o 
   2  11   6      380.57      394.66     13.22 o 
   3  11   6       98.63       86.98      3.48 o 
   4  11   6       91.73       97.60      6.30 o 
   5  11   6       43.52       41.59      3.91 o 
   6  11   6      173.41      180.25      6.68 o 
   7  11   6       23.70       27.05      3.74 o 
   8  11   6       22.26       25.02      3.84 o 
   9  11   6        8.81       10.02      3.05 o 
 -11  12   6       65.05       64.66      7.29 o 
 -10  12   6        0.46        1.16      2.17 o 
  -9  12   6       23.02       22.67      3.91 o 
  -8  12   6        8.70        9.93      2.54 o 
  -7  12   6       19.81       15.34      3.10 o 
  -6  12   6       26.71       31.41      4.25 o 
  -5  12   6      160.97      168.77      6.78 o 
  -4  12   6       87.23       86.50      4.88 o 
  -3  12   6      348.70      331.31     10.63 o 
  -2  12   6       71.94       60.42      3.31 o 
  -1  12   6      159.14      150.66      4.54 o 
   0  12   6        3.18        8.22      2.25 o 
   1  12   6      103.35      100.66      6.41 o 
   2  12   6      148.70      137.78      5.23 o 
   3  12   6       29.35       29.74      2.61 o 
   4  12   6       17.04       18.42      2.37 o 
   5  12   6       55.89       49.30      4.15 o 
   6  12   6       67.30       74.83      5.12 o 
   7  12   6       46.20       37.46      4.75 o 
   8  12   6       49.29       47.13      5.20 o 
   9  12   6        8.14        9.75      3.08 o 
 -10  13   6        8.84       12.40      3.40 o 
  -9  13   6       27.45       34.10      4.42 o 
  -8  13   6        2.41        2.29      2.73 o 
  -7  13   6        6.00        7.14      2.17 o 
  -6  13   6       67.41       64.01      5.14 o 
  -5  13   6       19.47       18.24      3.10 o 
  -4  13   6       30.84       28.96      3.93 o 
  -3  13   6       61.10       54.23      3.21 o 
  -2  13   6       12.77        9.41      1.59 o 
  -1  13   6        3.78        5.23      1.72 o 
   0  13   6       17.98       14.06      2.03 o 
   1  13   6       16.57       20.77      3.53 o 
   2  13   6      163.07      164.48      5.31 o 
   3  13   6       17.75       18.44      2.43 o 
   4  13   6        3.00        2.59      1.65 o 
   5  13   6        7.45        4.23      2.20 o 
   6  13   6        6.98        4.50      1.93 o 
   7  13   6        6.03        6.44      2.61 o 
   8  13   6        7.61        6.58      3.20 o 
  -9  14   6      100.18      126.79      7.18 o 
  -8  14   6       75.96       94.95      6.30 o 
  -7  14   6        7.42        5.19      2.90 o 
  -6  14   6       52.93       73.30      6.20 o 
  -5  14   6        5.80        2.57      2.25 o 
  -4  14   6       77.50       68.97      6.04 o 
  -3  14   6        7.16       10.51      3.50 o 
  -2  14   6        8.80        8.01      1.64 o 
  -1  14   6        4.59        4.76      1.32 o 
   0  14   6       66.25       66.97      3.99 o 
   1  14   6       34.52       33.91      3.27 o 
   2  14   6       46.99       44.70      3.17 o 
   3  14   6       96.55       95.82      4.36 o 
   4  14   6        3.91        6.03      2.48 o 
   5  14   6        1.56        2.01      2.20 o 
   6  14   6        1.29        3.43      2.46 o 
   7  14   6       16.05       12.94      3.26 o 
   8  14   6       21.77       23.61      3.72 o 
  -8  15   6       11.54       10.61      3.51 o 
  -7  15   6       13.20       14.27      3.95 o 
  -6  15   6       72.25       88.43      7.98 o 
  -5  15   6        5.73        6.17      2.73 o 
  -4  15   6       23.08       27.41      4.38 o 
  -3  15   6        1.36        5.35      2.80 o 
  -2  15   6        1.89        3.20      1.55 o 
  -1  15   6       10.48        6.65      2.32 o 
   0  15   6        2.96        3.85      1.95 o 
   1  15   6        1.11        2.46      1.44 o 
   2  15   6        6.41        5.37      1.57 o 
   3  15   6       17.03       15.26      2.37 o 
   4  15   6       21.98       19.97      4.25 o 
   5  15   6        7.48        8.93      2.93 o 
   6  15   6        9.91       10.51      2.88 o 
   7  15   6       28.19       27.72      3.83 o 
  -7  16   6      203.46      228.96     13.62 o 
  -6  16   6       15.44        9.81      2.99 o 
  -5  16   6       87.16       99.49      7.06 o 
  -4  16   6       17.17       19.58      3.59 o 
  -3  16   6       12.50       13.16      3.04 o 
  -2  16   6       15.45       18.20      3.39 o 
  -1  16   6       89.59       99.97      6.88 o 
   0  16   6      100.47      114.73      8.66 o 
   1  16   6       64.59       69.89      5.81 o 
   2  16   6       14.33       14.48      3.01 o 
   3  16   6       12.21       19.34      5.44 o 
   4  16   6        1.77        2.05      2.41 o 
   5  16   6        0.97        0.85      2.03 o 
   6  16   6       20.40       15.68      3.97 o 
  -6  17   6       95.78      119.28      7.88 o 
  -5  17   6       14.07       22.50      3.93 o 
  -4  17   6      124.85      128.62      7.06 o 
  -3  17   6        3.25        8.29      3.74 o 
  -2  17   6       35.23       32.66      4.51 o 
  -1  17   6       29.37       31.37      4.24 o 
   0  17   6       18.10       17.27      3.23 o 
   1  17   6       76.53       93.36      6.40 o 
   2  17   6        5.93        3.19      3.83 o 
   3  17   6       13.29       18.95      4.94 o 
   4  17   6       57.99       67.12     12.13 o 
  -4  18   6       15.91       20.28      4.19 o 
  -3  18   6       36.25       39.77      4.62 o 
  -2  18   6        2.76        3.26      2.59 o 
  -1  18   6       30.59       36.32      4.86 o 
   0  18   6      102.11      138.25      8.01 o 
   1  18   6       33.46       36.11      5.15 o 
   2  18   6        1.44        4.20      3.02 o 
 -14   0   7       26.13       26.35      5.04 o 
 -13   0   7        0.57        3.49      3.58 o 
 -12   0   7       18.83       19.28      4.10 o 
 -11   0   7        1.94        2.64      2.85 o 
 -10   0   7       17.55       22.83      4.36 o 
  -9   0   7        1.48       16.51      3.92 o 
  -8   0   7      327.05      298.31     20.12 o 
  -7   0   7        4.26        5.46      2.11 o 
  -6   0   7       23.84       50.65      3.78 o 
  -5   0   7       38.27       28.20      2.94 o 
  -4   0   7        2.02        0.81      0.85 o 
  -3   0   7       10.03        9.93      1.62 o 
  -2   0   7      415.64      388.91      6.80 o 
  -1   0   7      458.03      453.56      4.96 o 
   0   0   7      335.69      348.93      5.73 o 
   1   0   7      102.85       99.29      2.19 o 
   2   0   7        7.92       11.24      1.48 o 
   3   0   7      137.03      121.81      2.63 o 
   4   0   7      479.33      465.66      6.68 o 
   5   0   7      108.58      100.21      2.89 o 
   6   0   7      603.54      596.33     26.97 o 
   7   0   7      151.91      136.12      9.81 o 
   8   0   7        8.28        8.60      6.90 o 
   9   0   7        7.13        6.65      3.48 o 
  10   0   7        2.29        2.99      4.66 o 
  11   0   7       32.55       32.72      7.99 o 
 -14   1   7       14.06       15.99      2.60 o 
 -13   1   7        0.92        2.98      1.98 o 
 -12   1   7        6.72        7.66      2.19 o 
 -11   1   7       22.46       24.45      2.81 o 
 -10   1   7       27.04       27.75      2.56 o 
  -9   1   7       36.03       44.67      2.86 o 
  -8   1   7      194.19      178.42      4.62 o 
  -7   1   7       30.30       23.14      2.02 o 
  -6   1   7       77.07      106.01      3.59 o 
  -5   1   7       21.20       16.95      1.52 o 
  -4   1   7       15.53       13.43      1.18 o 
  -3   1   7      301.97      278.37      5.07 o 
  -2   1   7       52.62       35.10      1.74 o 
  -1   1   7      453.03      468.57      7.06 o 
   0   1   7     1097.46     1193.51     11.35 o 
   1   1   7      665.91      724.90      6.52 o 
   2   1   7       27.76       20.77      1.39 o 
   3   1   7      324.86      344.03      6.61 o 
   4   1   7       57.64       61.98      2.94 o 
   5   1   7      179.32      176.84      4.09 o 
   6   1   7      444.52      454.08     11.85 o 
   7   1   7       30.59       32.04      3.90 o 
   8   1   7       31.80       30.07      4.62 o 
   9   1   7       43.81       51.44      5.57 o 
  10   1   7       20.69       23.96      4.36 o 
  11   1   7        6.21        3.62      3.38 o 
 -13   2   7       26.62       23.76      3.01 o 
 -12   2   7        5.24        5.57      1.73 o 
 -11   2   7        8.25        7.98      1.83 o 
 -10   2   7       11.36        8.78      1.80 o 
  -9   2   7        2.92        5.66      2.29 o 
  -8   2   7       74.06       63.48      4.04 o 
  -7   2   7        4.84        5.10      1.50 o 
  -6   2   7       34.32       44.70      3.87 o 
  -5   2   7       57.08       47.44      2.43 o 
  -4   2   7      117.02      129.83      2.35 o 
  -3   2   7      273.33      285.44      4.82 o 
  -2   2   7     1445.89     1427.37     18.61 o 
  -1   2   7     1565.77     1642.90     15.04 o 
   0   2   7       27.15       22.05      1.65 o 
   1   2   7        7.21        8.34      0.75 o 
   2   2   7      140.49      128.80      4.35 o 
   3   2   7       11.65       22.14      1.93 o 
   4   2   7        7.72        6.09      1.41 o 
   5   2   7      688.07      680.70     10.23 o 
   6   2   7       48.71       50.22      3.72 o 
   7   2   7       86.02       84.35      6.45 o 
   8   2   7       52.17       55.70      7.12 o 
   9   2   7       38.50       37.63      5.64 o 
  10   2   7        3.21        3.03      3.29 o 
  11   2   7       90.23       98.80     12.00 o 
 -13   3   7        4.18        3.37      1.56 o 
 -12   3   7       48.22       58.30      4.44 o 
 -11   3   7       89.97       95.34      5.63 o 
 -10   3   7      113.28      113.30      6.35 o 
  -9   3   7       15.09       19.72      2.36 o 
  -8   3   7      218.33      201.98      5.25 o 
  -7   3   7      115.69      109.29      3.27 o 
  -6   3   7       57.88       46.33      2.17 o 
  -5   3   7      107.24      105.88      2.44 o 
  -4   3   7       65.19       60.16      1.66 o 
  -3   3   7      341.30      331.15      9.25 o 
  -2   3   7       75.69       78.75      3.44 o 
  -1   3   7       29.31       26.47      2.09 o 
   0   3   7      230.97      234.94      3.55 o 
   1   3   7      230.55      222.87      4.34 o 
   2   3   7       97.80       98.79      2.50 o 
   3   3   7      338.32      363.26     11.71 o 
   4   3   7      653.92      648.69      9.83 o 
   5   3   7      184.21      200.64      4.90 o 
   6   3   7      101.74      106.16      4.11 o 
   7   3   7        6.49        7.90      2.39 o 
   8   3   7        6.01        7.69      3.47 o 
   9   3   7       72.63       77.88      7.82 o 
  10   3   7        2.84        2.98      3.24 o 
  11   3   7       40.20       44.50      6.86 o 
 -13   4   7        5.17        2.86      2.35 o 
 -12   4   7       94.28       95.87      9.72 o 
 -11   4   7      118.93      121.55      5.10 o 
 -10   4   7       23.53       20.98      2.81 o 
  -9   4   7       16.20       14.14      2.14 o 
  -8   4   7       31.35       27.39      3.21 o 
  -7   4   7        7.25        4.47      1.08 o 
  -6   4   7       21.94       25.08      2.83 o 
  -5   4   7       17.77       18.19      1.36 o 
  -4   4   7      211.11      201.02      5.85 o 
  -3   4   7       25.21       41.67      3.32 o 
  -2   4   7      242.81      211.26      4.91 o 
  -1   4   7        3.76        3.32      1.02 o 
   0   4   7      415.09      441.46     10.85 o 
   1   4   7      267.72      260.58      4.16 o 
   2   4   7       48.88       47.53      2.53 o 
   3   4   7       27.29       28.89      2.91 o 
   4   4   7      158.79      163.34      4.64 o 
   5   4   7      403.52      389.39     10.62 o 
   6   4   7      177.32      170.74      5.81 o 
   7   4   7      131.60      133.33      5.57 o 
   8   4   7       39.46       32.42      3.42 o 
   9   4   7        7.61       10.57      4.08 o 
  10   4   7       70.40       77.00      9.35 o 
  11   4   7       11.84       13.50      5.09 o 
 -13   5   7       39.20       46.54      4.93 o 
 -12   5   7       76.57       82.13      6.59 o 
 -11   5   7       75.17       70.54      4.28 o 
 -10   5   7       35.50       39.68      3.43 o 
  -9   5   7        9.66       15.24      2.25 o 
  -8   5   7      174.37      170.05      4.93 o 
  -7   5   7       83.98       85.12      4.73 o 
  -6   5   7      167.42      168.54      7.38 o 
  -5   5   7      266.20      288.00      4.98 o 
  -4   5   7       85.86       85.12      4.73 o 
  -3   5   7      856.43      828.76     17.47 o 
  -2   5   7      396.59      362.25      7.49 o 
  -1   5   7      161.45      143.59      5.57 o 
   0   5   7      246.04      242.82      3.40 o 
   1   5   7       74.65       68.02      1.89 o 
   2   5   7      127.30      124.56      3.48 o 
   3   5   7       44.55       66.80      4.48 o 
   4   5   7      531.08      526.49     16.69 o 
   5   5   7      177.63      153.69      7.32 o 
   6   5   7       46.28       39.96      5.40 o 
   7   5   7       44.98       46.27      3.91 o 
   8   5   7       42.83       37.47      3.77 o 
   9   5   7       18.54       20.25      4.91 o 
  10   5   7       94.68      114.89     10.39 o 
  11   5   7        8.90       12.34      4.14 o 
 -13   6   7       23.35       27.88      4.62 o 
 -12   6   7       39.72       49.62      5.06 o 
 -11   6   7        5.01        5.80      2.62 o 
 -10   6   7       42.71       42.88      3.69 o 
  -9   6   7      186.86      198.78      5.89 o 
  -8   6   7       22.08       21.83      2.32 o 
  -7   6   7       17.75       14.34      1.93 o 
  -6   6   7      144.92      159.01      6.03 o 
  -5   6   7        3.62        2.38      0.56 o 
  -4   6   7       45.60       42.83      3.63 o 
  -3   6   7       97.23      102.63      4.88 o 
  -2   6   7       49.06       46.89      5.83 o 
  -1   6   7      143.80      137.03      4.17 o 
   0   6   7      331.11      320.19      3.76 o 
   1   6   7       57.58       53.86      2.00 o 
   2   6   7       44.64       37.09      1.80 o 
   3   6   7        7.38       11.55      3.08 o 
   4   6   7      111.46       92.25      4.21 o 
   5   6   7      121.97       95.43      5.21 o 
   6   6   7      199.76      189.64      9.60 o 
   7   6   7      358.55      382.08     13.67 o 
   8   6   7       75.70       83.74      5.67 o 
   9   6   7       26.69       23.81      5.42 o 
  10   6   7       10.06       14.92      4.25 o 
  11   6   7       30.85       21.20      4.95 o 
 -13   7   7        1.71        3.81      2.41 o 
 -12   7   7       20.45       19.94      3.62 o 
 -11   7   7        2.13        4.49      2.57 o 
 -10   7   7       43.36       54.77      5.45 o 
  -9   7   7       21.89       27.54      2.69 o 
  -8   7   7       19.23       12.58      2.26 o 
  -7   7   7      145.59      162.75      9.77 o 
  -6   7   7       66.34       80.00      3.26 o 
  -5   7   7      324.29      306.67      5.30 o 
  -4   7   7      171.65      180.40      6.63 o 
  -3   7   7       67.24       56.01      3.81 o 
  -2   7   7        0.94        1.33      1.73 o 
  -1   7   7       81.14       76.10      4.75 o 
   0   7   7       54.35       51.57      2.85 o 
   1   7   7      166.01      157.26      2.66 o 
   2   7   7        3.28        3.35      0.71 o 
   3   7   7       62.42       58.99      3.54 o 
   4   7   7       61.41       62.13      4.77 o 
   5   7   7        4.25        6.80      2.29 o 
   6   7   7      161.07      155.06      6.51 o 
   7   7   7      188.52      200.62      8.86 o 
   8   7   7       26.46       16.38      2.88 o 
   9   7   7       18.99       20.92      3.80 o 
  10   7   7        2.87        5.31      3.36 o 
 -12   8   7        6.11        7.09      2.80 o 
 -11   8   7        9.73        8.46      2.62 o 
 -10   8   7       14.84       16.86      3.54 o 
  -9   8   7      143.46      145.48      7.91 o 
  -8   8   7       26.03       23.75      3.44 o 
  -7   8   7        4.60        5.08      1.51 o 
  -6   8   7        0.73        3.48      1.49 o 
  -5   8   7       67.17       61.74      3.18 o 
  -4   8   7       44.64       42.94      3.84 o 
  -3   8   7      216.09      223.31      7.93 o 
  -2   8   7      885.06      943.53     15.89 o 
  -1   8   7      553.95      533.29      6.72 o 
   0   8   7       92.84       88.57      2.18 o 
   1   8   7      520.33      529.43      7.18 o 
   2   8   7      242.29      227.90      8.29 o 
   3   8   7      313.11      313.30      7.53 o 
   4   8   7      161.40      161.45      6.21 o 
   5   8   7      317.99      306.67     10.23 o 
   6   8   7      313.21      335.69      8.18 o 
   7   8   7       24.52       23.32      3.20 o 
   8   8   7        5.80        4.97      2.28 o 
   9   8   7        5.28        8.03      3.03 o 
  10   8   7       18.37       15.18      4.29 o 
 -12   9   7       25.71       29.91      5.06 o 
 -11   9   7       55.21       63.87      6.37 o 
 -10   9   7       32.56       30.28      5.11 o 
  -9   9   7       55.36       52.84      5.95 o 
  -8   9   7      139.46      139.46      9.93 o 
  -7   9   7      258.34      251.48      7.72 o 
  -6   9   7      208.64      195.31      9.42 o 
  -5   9   7      289.91      277.35      7.97 o 
  -4   9   7      226.28      207.21      6.48 o 
  -3   9   7      477.03      495.44     15.17 o 
  -2   9   7      333.96      311.97      9.16 o 
  -1   9   7      415.73      430.62     10.16 o 
   0   9   7     2477.58     2647.36     67.89 o 
   1   9   7      954.15      915.38     25.52 o 
   2   9   7      819.75      814.78     17.46 o 
   3   9   7       90.90       95.33      4.41 o 
   4   9   7       62.36       53.15      3.76 o 
   5   9   7       55.34       56.71      4.16 o 
   6   9   7      133.17      137.85      5.82 o 
   7   9   7        5.96        8.24      2.93 o 
   8   9   7       30.53       32.68      4.19 o 
   9   9   7        0.02        2.02      2.36 o 
  10   9   7       29.22       34.35      5.98 o 
 -11  10   7        0.36        1.40      2.19 o 
 -10  10   7        4.30        4.79      2.61 o 
  -9  10   7       16.85       24.64      4.29 o 
  -8  10   7       13.48       10.64      2.54 o 
  -7  10   7        7.45        8.46      2.47 o 
  -6  10   7       40.93       38.82      4.12 o 
  -5  10   7       11.35       10.32      2.81 o 
  -4  10   7      254.36      268.80     14.57 o 
  -3  10   7      172.98      138.45      7.57 o 
  -2  10   7       12.35        9.36      3.08 o 
  -1  10   7       52.58       39.06      2.31 o 
   0  10   7      619.14      642.00     13.75 o 
   1  10   7        2.89        2.83      1.10 o 
   2  10   7      122.64      127.11      3.90 o 
   3  10   7      322.43      302.50      7.96 o 
   4  10   7       56.78       50.96      3.92 o 
   5  10   7      237.08      223.06      7.00 o 
   6  10   7        8.27        7.25      2.23 o 
   7  10   7       16.38       13.36      3.01 o 
   8  10   7        6.02        7.67      2.68 o 
   9  10   7       20.76       18.44      3.88 o 
 -11  11   7       28.67       29.47      5.15 o 
 -10  11   7       24.64       28.00      5.41 o 
  -9  11   7        8.69        6.10      2.76 o 
  -8  11   7        9.74       10.88      2.68 o 
  -7  11   7       30.27       31.49      4.56 o 
  -6  11   7      135.29      148.82      7.52 o 
  -5  11   7      367.09      375.80      9.32 o 
  -4  11   7      107.41      101.04      5.29 o 
  -3  11   7        5.15        8.35      2.71 o 
  -2  11   7       57.54       53.32      5.03 o 
  -1  11   7       85.78       71.46      2.91 o 
   0  11   7       34.24       31.12      3.06 o 
   1  11   7      193.55      181.92      6.74 o 
   2  11   7       38.93       33.57      2.40 o 
   3  11   7        8.99       11.08      1.79 o 
   4  11   7       21.02       18.50      2.87 o 
   5  11   7      100.78      108.53      5.84 o 
   6  11   7       43.00       48.49      4.10 o 
   7  11   7       24.49       25.12      3.41 o 
   8  11   7       38.77       35.84      4.32 o 
   9  11   7        7.92        3.61      2.44 o 
 -10  12   7       24.92       24.35      4.46 o 
  -9  12   7        3.61        4.98      2.39 o 
  -8  12   7        3.05        3.94      2.28 o 
  -7  12   7       47.22       47.12      4.80 o 
  -6  12   7        1.73        5.88      3.10 o 
  -5  12   7        8.66        6.15      2.66 o 
  -4  12   7       24.65       20.86      3.41 o 
  -3  12   7        1.14        3.08      2.61 o 
  -2  12   7       49.50       57.50      6.01 o 
  -1  12   7        5.12        3.91      1.09 o 
   0  12   7       11.87       13.16      1.83 o 
   1  12   7       73.85       74.56      4.27 o 
   2  12   7      164.60      161.55      7.74 o 
   3  12   7      138.89      138.71      5.71 o 
   4  12   7      268.51      278.87      8.84 o 
   5  12   7       42.35       50.40      4.26 o 
   6  12   7       69.06       70.17      4.69 o 
   7  12   7       12.90       11.63      3.19 o 
   8  12   7       80.11       75.43      6.54 o 
 -10  13   7        3.75        5.18      3.32 o 
  -9  13   7        7.95        4.94      2.66 o 
  -8  13   7        4.87        3.96      2.35 o 
  -7  13   7        3.82        4.37      2.41 o 
  -6  13   7       15.11        9.93      2.58 o 
  -5  13   7        4.94        3.45      2.45 o 
  -4  13   7        4.99        5.46      1.86 o 
  -3  13   7       28.29       25.60      3.63 o 
  -2  13   7        8.33        6.55      1.88 o 
  -1  13   7       44.62       43.92      4.74 o 
   0  13   7       24.27       28.03      3.65 o 
   1  13   7      126.61      130.40      6.05 o 
   2  13   7        5.58        5.40      1.58 o 
   3  13   7       59.23       57.65      4.04 o 
   4  13   7        1.84        1.94      2.68 o 
   5  13   7        3.60        5.29      2.89 o 
   6  13   7        0.35        2.02      2.28 o 
   7  13   7        8.11        7.09      2.77 o 
  -9  14   7       54.13       76.26      9.95 o 
  -8  14   7       99.78      112.89      7.04 o 
  -7  14   7       27.20       26.52      4.29 o 
  -6  14   7       28.21       33.74      4.40 o 
  -5  14   7       24.40       24.14      4.02 o 
  -4  14   7        0.84        3.10      2.56 o 
  -3  14   7       39.88       49.00      4.40 o 
  -2  14   7        0.79        4.28      2.33 o 
  -1  14   7       41.38       42.52      4.90 o 
   0  14   7       37.32       41.37      4.69 o 
   1  14   7       35.23       29.49      5.18 o 
   2  14   7       36.83       35.58      5.63 o 
   3  14   7       25.03       25.83      4.96 o 
   4  14   7        5.87        6.23      2.16 o 
   5  14   7        7.67        7.84      3.36 o 
   6  14   7       21.32       23.03      3.93 o 
   7  14   7        0.65        3.61      2.24 o 
  -8  15   7       23.32       31.45      4.95 o 
  -7  15   7       57.06       76.08      7.29 o 
  -6  15   7        3.25        3.01      2.39 o 
  -5  15   7       20.47       24.74      3.90 o 
  -4  15   7       30.99       32.86      4.75 o 
  -3  15   7       19.29       19.92      3.54 o 
  -2  15   7       22.59       24.88      3.54 o 
  -1  15   7        0.96        2.31      2.07 o 
   0  15   7        5.25        4.53      2.12 o 
   1  15   7        5.57        4.90      1.94 o 
   2  15   7       11.96       14.63      4.62 o 
   3  15   7       27.66       33.78      6.14 o 
   4  15   7       14.30       12.84      3.90 o 
   5  15   7        1.52        2.75      2.97 o 
   6  15   7       17.64       14.82      3.93 o 
  -7  16   7       20.90       20.96      3.80 o 
  -6  16   7      103.56      116.34      7.09 o 
  -5  16   7       17.51       15.57      3.27 o 
  -4  16   7       74.53       88.54      6.57 o 
  -3  16   7       15.61       15.76      3.39 o 
  -2  16   7       82.32      102.41     11.35 o 
  -1  16   7       73.90       75.17      8.80 o 
   0  16   7       58.12       54.73      5.42 o 
   1  16   7      101.92      124.74     11.46 o 
   2  16   7       84.93      109.33      9.71 o 
   3  16   7        2.28        8.15      3.86 o 
   4  16   7        3.13        5.12      3.07 o 
   5  16   7        9.69       12.79      4.46 o 
  -5  17   7      111.66      130.29     10.46 o 
  -4  17   7       35.88       53.75      5.30 o 
  -3  17   7      129.25      141.22      7.28 o 
  -2  17   7       19.77       24.94      4.75 o 
  -1  17   7        4.24        0.95      1.85 o 
   0  17   7       13.29       12.86      3.32 o 
   1  17   7        9.66        4.25      3.24 o 
   2  17   7       17.61       15.04      6.62 o 
   3  17   7        9.82       10.24      3.86 o 
  -2  18   7       37.76       48.61      4.86 o 
  -1  18   7       38.65       36.88      6.03 o 
   0  18   7       53.82       54.39      8.97 o 
 -13   0   8        1.52        4.20      2.71 o 
 -12   0   8        7.88        7.36      3.94 o 
 -11   0   8        0.63        1.37      2.38 o 
 -10   0   8      170.26      177.45     19.66 o 
  -9   0   8       70.17       61.98      5.64 o 
  -8   0   8       12.01        6.38      2.35 o 
  -7   0   8      545.58      494.46     31.49 o 
  -6   0   8       14.29       15.18      2.48 o 
  -5   0   8      102.93       95.55      5.74 o 
  -4   0   8      332.17      354.35      5.98 o 
  -3   0   8       44.09       53.37      2.94 o 
  -2   0   8      164.53      154.23      3.93 o 
  -1   0   8      261.56      234.69      3.72 o 
   0   0   8      532.40      552.52      6.74 o 
   1   0   8        6.42        7.86      1.05 o 
   2   0   8       12.61        9.17      1.26 o 
   3   0   8       55.20       59.95      2.08 o 
   4   0   8       36.32       29.39      4.46 o 
   5   0   8      499.03      532.52     24.40 o 
   6   0   8       25.75       30.78      5.72 o 
   7   0   8        0.65        6.78      5.64 o 
   8   0   8       19.94       20.20      5.51 o 
   9   0   8        5.58       10.10      5.56 o 
  10   0   8        3.34        8.22      5.77 o 
  11   0   8        2.65        4.77      6.65 o 
 -13   1   8        3.29        1.86      2.49 o 
 -12   1   8        0.73        2.18      2.02 o 
 -11   1   8       34.96       35.42      3.19 o 
 -10   1   8       71.27       71.43      4.63 o 
  -9   1   8       19.93       23.60      2.67 o 
  -8   1   8       32.30       28.03      2.52 o 
  -7   1   8      196.53      184.23      6.87 o 
  -6   1   8       17.68       35.46      2.16 o 
  -5   1   8       51.67       43.94      2.40 o 
  -4   1   8      153.04      152.94      2.48 o 
  -3   1   8      121.38      140.73      2.34 o 
  -2   1   8       43.59       34.88      1.70 o 
  -1   1   8       48.74       44.82      1.88 o 
   0   1   8       91.56       91.55      1.91 o 
   1   1   8       56.58       56.19      1.59 o 
   2   1   8       78.07       72.67      3.39 o 
   3   1   8      113.35      114.51      2.43 o 
   4   1   8       31.43       30.66      2.23 o 
   5   1   8        2.43        3.92      1.43 o 
   6   1   8       24.82       30.19      3.90 o 
   7   1   8       50.30       47.36      5.78 o 
   8   1   8       39.80       40.59      4.94 o 
   9   1   8       10.26        9.39      3.56 o 
  10   1   8       52.69       48.07      5.63 o 
  11   1   8       12.81       13.48      4.42 o 
 -13   2   8       58.79       63.47      5.76 o 
 -12   2   8        9.25        9.40      2.06 o 
 -11   2   8       76.10       70.27      4.11 o 
 -10   2   8       32.92       40.38      3.00 o 
  -9   2   8      123.52      123.59      4.84 o 
  -8   2   8       37.48       41.91      3.31 o 
  -7   2   8      292.71      283.02      8.45 o 
  -6   2   8       36.91       37.04      2.36 o 
  -5   2   8      191.66      174.09      3.26 o 
  -4   2   8      566.62      569.11      7.13 o 
  -3   2   8      252.64      249.13      3.13 o 
  -2   2   8      606.28      590.09      5.86 o 
  -1   2   8      680.84      674.85      8.17 o 
   0   2   8        7.07        7.13      0.76 o 
   1   2   8      101.32      104.60      3.26 o 
   2   2   8        3.55        2.84      0.95 o 
   3   2   8       73.79       67.42      2.93 o 
   4   2   8      138.62      138.93      6.69 o 
   5   2   8       22.71       19.30      2.80 o 
   6   2   8       65.51       68.31      6.78 o 
   7   2   8       12.42       13.18      3.40 o 
   8   2   8       14.71       13.95      3.63 o 
   9   2   8       32.62       30.92      4.95 o 
  10   2   8       43.88       39.76      5.46 o 
  11   2   8       17.25       15.15      3.80 o 
 -13   3   8       17.16       19.80      3.42 o 
 -12   3   8       13.20       12.00      3.14 o 
 -11   3   8        4.38        6.88      1.83 o 
 -10   3   8       22.28       18.21      2.44 o 
  -9   3   8      263.64      253.17      5.79 o 
  -8   3   8       46.80       43.23      3.42 o 
  -7   3   8      244.63      235.52      5.92 o 
  -6   3   8       64.09       56.66      3.01 o 
  -5   3   8      139.17      116.85      4.21 o 
  -4   3   8      136.58      122.24      4.27 o 
  -3   3   8      697.09      721.52     17.25 o 
  -2   3   8      392.34      366.41      8.18 o 
  -1   3   8        3.30        2.04      0.38 o 
   0   3   8       90.63       86.44      2.07 o 
   1   3   8      386.29      367.61      6.31 o 
   2   3   8       25.53       14.86      1.60 o 
   3   3   8       77.23      110.17      5.50 o 
   4   3   8      135.70      126.83      6.18 o 
   5   3   8      173.16      176.78      5.86 o 
   6   3   8        8.78       20.02      3.85 o 
   7   3   8        3.87        4.81      3.35 o 
   8   3   8        2.06        4.32      3.51 o 
   9   3   8        8.31        6.13      3.21 o 
  10   3   8       15.21       16.09      4.59 o 
  11   3   8       42.61       43.88      5.86 o 
 -13   4   8       27.65       34.62      4.56 o 
 -12   4   8       28.25       34.52      4.41 o 
 -11   4   8       20.63       23.32      3.31 o 
 -10   4   8      106.39      107.25      6.21 o 
  -9   4   8       55.48       56.92      3.23 o 
  -8   4   8      129.42      124.67      6.27 o 
  -7   4   8      104.38       98.94      5.90 o 
  -6   4   8      139.12      124.20      3.45 o 
  -5   4   8       57.50       52.31      3.83 o 
  -4   4   8      635.81      668.97     12.05 o 
  -3   4   8      226.60      228.26     10.15 o 
  -2   4   8        9.45        9.04      2.10 o 
  -1   4   8      191.45      187.99      3.82 o 
   0   4   8      344.48      321.13      3.56 o 
   1   4   8      320.62      306.40      4.88 o 
   2   4   8      132.46      122.90      3.06 o 
   3   4   8       17.39       16.51      1.99 o 
   4   4   8      125.68      116.15      4.62 o 
   5   4   8      405.85      440.32      9.15 o 
   6   4   8       61.00       65.40      5.98 o 
   7   4   8       19.33       20.47      4.15 o 
   8   4   8       17.18       22.04      4.36 o 
   9   4   8        2.55        3.28      2.95 o 
  10   4   8        2.66        3.98      3.95 o 
 -13   5   8       59.32       67.70      5.15 o 
 -12   5   8        1.69        1.48      2.29 o 
 -11   5   8       90.17       96.99      6.57 o 
 -10   5   8       90.71       93.07      6.80 o 
  -9   5   8      187.60      192.63      7.97 o 
  -8   5   8       48.86       46.26      3.53 o 
  -7   5   8        8.63        7.25      1.37 o 
  -6   5   8       39.32       38.83      3.24 o 
  -5   5   8      183.25      166.44      6.57 o 
  -4   5   8        6.54        7.28      2.38 o 
  -3   5   8      629.47      612.43     12.10 o 
  -2   5   8      403.81      387.82      8.10 o 
  -1   5   8       34.73       29.56      2.33 o 
   0   5   8       62.05       64.10      1.48 o 
   1   5   8      120.90      125.21      3.26 o 
   2   5   8      286.61      275.89      5.20 o 
   3   5   8       79.25       89.06      5.13 o 
   4   5   8       17.57       19.51      2.62 o 
   5   5   8       12.82        7.46      1.59 o 
   6   5   8       53.37       52.81      3.94 o 
   7   5   8      190.73      193.80      8.54 o 
   8   5   8       41.75       35.79      6.31 o 
   9   5   8       12.11       15.32      3.95 o 
  10   5   8       20.55       31.17      7.24 o 
 -12   6   8       21.08       26.03      4.10 o 
 -11   6   8        2.74        3.17      2.23 o 
 -10   6   8       19.36       18.83      3.59 o 
  -9   6   8       83.13       94.74      8.99 o 
  -8   6   8       61.71       56.07      4.76 o 
  -7   6   8       31.93       29.25      3.46 o 
  -6   6   8       22.72       28.83      3.78 o 
  -5   6   8       94.78      101.73      6.69 o 
  -4   6   8       74.47       76.96      5.94 o 
  -3   6   8      115.45      112.19      5.07 o 
  -2   6   8      229.00      206.31      5.28 o 
  -1   6   8       51.40       49.12      5.56 o 
   0   6   8      174.72      185.08      5.34 o 
   1   6   8       37.33       28.79      1.82 o 
   2   6   8      215.88      213.09      5.07 o 
   3   6   8       92.19       96.52      4.44 o 
   4   6   8        7.44        9.76      2.11 o 
   5   6   8      243.89      236.03      8.14 o 
   6   6   8        7.88       16.90      2.77 o 
   7   6   8      135.36      127.81      6.55 o 
   8   6   8       37.06       36.33      6.57 o 
   9   6   8       25.71       27.95      5.01 o 
  10   6   8        8.24       16.00      4.39 o 
 -12   7   8       31.58       32.14      4.91 o 
 -11   7   8      104.74      111.99      7.75 o 
 -10   7   8        6.61       10.25      2.86 o 
  -9   7   8       38.21       46.51      4.87 o 
  -8   7   8      199.05      194.68      8.38 o 
  -7   7   8       91.21       88.50      7.72 o 
  -6   7   8       48.02       59.14      5.76 o 
  -5   7   8       56.07       63.89      5.85 o 
  -4   7   8      195.76      203.69      6.05 o 
  -3   7   8       25.94       20.57      3.24 o 
  -2   7   8      130.87      111.03      5.01 o 
  -1   7   8      222.03      207.03      5.66 o 
   0   7   8       62.45       59.39      2.39 o 
   1   7   8       57.92       51.47      3.30 o 
   2   7   8       88.93       83.33      4.36 o 
   3   7   8       45.41       46.83      4.02 o 
   4   7   8        0.10        1.57      1.76 o 
   5   7   8       91.07       92.01      4.36 o 
   6   7   8       28.65       26.78      3.51 o 
   7   7   8      122.81      135.49     10.48 o 
   8   7   8        7.99        4.84      3.03 o 
   9   7   8        2.42        5.09      4.43 o 
  10   7   8       20.35       15.73      5.19 o 
 -12   8   8        5.90        6.95      2.34 o 
 -11   8   8       28.43       34.02      5.23 o 
 -10   8   8       23.79       26.41      4.35 o 
  -9   8   8       44.73       40.05      4.83 o 
  -8   8   8       10.92       11.22      2.81 o 
  -7   8   8      123.81      122.89      7.01 o 
  -6   8   8       94.07       94.20      5.75 o 
  -5   8   8       46.83       46.28      4.45 o 
  -4   8   8       33.15       29.61      3.45 o 
  -3   8   8      113.26      125.84      7.12 o 
  -2   8   8      254.38      257.95      9.31 o 
  -1   8   8      341.57      333.32     11.88 o 
   0   8   8      248.40      236.83      6.27 o 
   1   8   8      106.25       92.51      3.66 o 
   2   8   8      367.30      357.64     10.43 o 
   3   8   8      218.82      195.13      7.32 o 
   4   8   8      240.93      239.95      9.38 o 
   5   8   8       18.81       12.06      2.47 o 
   6   8   8       17.39       12.92      4.59 o 
   7   8   8       78.55       94.20      8.38 o 
   8   8   8       33.23       31.55      5.10 o 
   9   8   8       59.68       81.34      9.92 o 
 -11   9   8       10.21       12.01      3.14 o 
 -10   9   8        3.27        3.53      2.48 o 
  -9   9   8        7.12        4.42      2.59 o 
  -8   9   8       35.31       37.84      4.44 o 
  -7   9   8      122.97      124.81      7.63 o 
  -6   9   8       46.13       36.71      4.21 o 
  -5   9   8       21.16       14.28      2.81 o 
  -4   9   8       34.65       32.61      3.86 o 
  -3   9   8       46.96       46.52      5.40 o 
  -2   9   8      355.94      358.11      9.42 o 
  -1   9   8      221.72      224.82      8.45 o 
   0   9   8       82.26       88.52      6.54 o 
   1   9   8      137.71      125.42      4.95 o 
   2   9   8       92.40       85.43      3.33 o 
   3   9   8       52.55       46.82      3.53 o 
   4   9   8       89.76       93.61      8.16 o 
   5   9   8      248.45      247.41      7.07 o 
   6   9   8      119.59      118.53      6.75 o 
   7   9   8      162.33      156.67      8.33 o 
   8   9   8        5.39        8.66      3.97 o 
   9   9   8       19.69       20.93      5.61 o 
 -11  10   8       29.35       27.16      4.95 o 
 -10  10   8       42.76       48.34      5.79 o 
  -9  10   8       12.45       12.41      3.13 o 
  -8  10   8       45.50       46.75      5.29 o 
  -7  10   8        9.33       12.15      2.68 o 
  -6  10   8       76.39       63.02      4.68 o 
  -5  10   8      167.84      174.52      8.12 o 
  -4  10   8      133.84      116.49      5.42 o 
  -3  10   8       32.11       27.08      4.15 o 
  -2  10   8      203.47      177.43      8.19 o 
  -1  10   8      275.59      270.07      9.16 o 
   0  10   8       49.51       49.35      3.60 o 
   1  10   8      271.57      262.18      7.73 o 
   2  10   8      270.49      271.82      6.37 o 
   3  10   8      140.64      141.71      5.42 o 
   4  10   8      453.92      512.62     16.52 o 
   5  10   8       68.96       65.67      4.65 o 
   6  10   8       48.68       42.96      3.77 o 
   7  10   8       29.32       30.65      3.59 o 
   8  10   8       32.95       25.71      3.55 o 
 -10  11   8       55.78       68.50      6.03 o 
  -9  11   8       42.15       45.58      5.14 o 
  -8  11   8        0.44        2.05      2.14 o 
  -7  11   8       44.42       45.47      5.20 o 
  -6  11   8       19.27       25.07      4.96 o 
  -5  11   8       29.42       20.38      3.21 o 
  -4  11   8       26.81       27.62      3.47 o 
  -3  11   8       56.41       61.83      4.82 o 
  -2  11   8       22.89       15.39      2.81 o 
  -1  11   8       52.06       39.75      3.34 o 
   0  11   8       90.87       98.90      8.05 o 
   1  11   8      258.88      236.69     12.23 o 
   2  11   8       40.69       33.08      5.25 o 
   3  11   8       28.83       25.52      2.99 o 
   4  11   8       86.01       91.43      5.51 o 
   5  11   8       34.22       35.20      3.88 o 
   6  11   8       39.20       39.26      4.11 o 
   7  11   8       21.63       16.37      2.90 o 
   8  11   8        3.08        2.55      2.15 o 
 -10  12   8       23.30       20.96      4.22 o 
  -9  12   8       28.81       36.26      5.40 o 
  -8  12   8       12.41       12.46      3.20 o 
  -7  12   8       25.90       24.97      3.78 o 
  -6  12   8       66.60       65.87      6.20 o 
  -5  12   8        2.19        4.80      2.39 o 
  -4  12   8        8.33        6.34      2.83 o 
  -3  12   8       11.16       21.38      5.98 o 
  -2  12   8       33.75       39.60      3.94 o 
  -1  12   8       15.68       13.13      3.19 o 
   0  12   8        4.52        4.30      1.91 o 
   1  12   8       43.39       38.44      3.45 o 
   2  12   8       27.03       27.70      4.78 o 
   3  12   8       75.36       76.70      6.67 o 
   4  12   8       66.65       74.47      7.49 o 
   5  12   8       24.90       22.50      4.76 o 
   6  12   8       62.19       64.81      5.14 o 
   7  12   8       36.97       34.70      3.86 o 
  -9  13   8       31.92       50.16      6.53 o 
  -8  13   8        7.11       11.73      2.94 o 
  -7  13   8       26.50       30.65      4.48 o 
  -6  13   8        5.21        6.89      2.86 o 
  -5  13   8       25.69       29.66      3.83 o 
  -4  13   8        7.30        4.93      2.49 o 
  -3  13   8        2.71        6.32      2.60 o 
  -2  13   8       49.26       54.36      5.86 o 
  -1  13   8       53.76       49.66      5.70 o 
   0  13   8       18.41       20.92      3.21 o 
   1  13   8        9.95        8.53      4.18 o 
   2  13   8       34.65       29.94      5.90 o 
   3  13   8       18.77       16.38      3.95 o 
   4  13   8        6.51        6.15      2.96 o 
   5  13   8        6.88        3.93      3.10 o 
   6  13   8       75.91       75.70      7.99 o 
   7  13   8      121.20      140.53     14.08 o 
  -8  14   8       67.33       94.38      9.01 o 
  -7  14   8       22.73       28.40      3.94 o 
  -6  14   8       29.13       28.61      4.78 o 
  -5  14   8       41.51       47.16      4.76 o 
  -4  14   8       40.80       42.99      4.98 o 
  -3  14   8       50.95       51.58      5.08 o 
  -2  14   8        8.35        8.14      2.08 o 
  -1  14   8        5.84        6.43      2.47 o 
   0  14   8        1.08        3.87      2.23 o 
   1  14   8       33.26       33.19      9.49 o 
   2  14   8       52.27       55.95      7.21 o 
   3  14   8       12.36       10.60      3.66 o 
   4  14   8       47.81       58.46      6.71 o 
   5  14   8       20.90       19.46      4.37 o 
   6  14   8       11.47       11.78      3.77 o 
  -7  15   8       26.06       30.59      4.70 o 
  -6  15   8       36.45       47.01      5.20 o 
  -5  15   8        6.62        5.72      2.63 o 
  -4  15   8       51.88       55.13      5.21 o 
  -3  15   8       23.10       24.63      3.52 o 
  -2  15   8        5.82        4.99      1.97 o 
  -1  15   8      129.66      156.26      7.98 o 
   0  15   8       76.37       85.07      9.34 o 
   1  15   8       45.59       57.67      8.48 o 
   2  15   8       51.84       49.31      7.82 o 
   3  15   8        0.91        4.04      2.91 o 
   4  15   8       17.39       11.35      3.89 o 
   5  15   8       28.63       21.53      5.04 o 
  -6  16   8      170.87      215.25      8.87 o 
  -5  16   8       54.63       60.96      5.43 o 
  -4  16   8       26.93       25.51      4.64 o 
  -3  16   8       41.69       40.49      5.24 o 
  -2  16   8       29.59       30.65      4.69 o 
  -1  16   8       73.82       80.47      9.50 o 
   0  16   8      146.58      182.36     13.56 o 
   1  16   8       16.78       14.31      4.50 o 
   2  16   8        6.14        7.46      3.75 o 
   3  16   8       31.39       40.47      6.54 o 
  -3  17   8       13.77       13.39      3.08 o 
  -2  17   8        8.72        9.00      4.26 o 
  -1  17   8        6.23        6.31      6.05 o 
   0  17   8       59.36       79.01      9.46 o 
   1  17   8       10.83        9.19      3.70 o 
 -13   0   9        0.55        5.56      4.87 o 
 -12   0   9        4.18        1.93      3.89 o 
 -11   0   9       24.71       19.66      3.40 o 
 -10   0   9       53.11       47.27      5.19 o 
  -9   0   9      614.75      622.15     33.91 o 
  -8   0   9        0.79        2.66      2.29 o 
  -7   0   9       60.45       56.17      3.86 o 
  -6   0   9       99.34      119.38      5.85 o 
  -5   0   9       43.54       40.29      2.71 o 
  -4   0   9       22.55       18.04      2.01 o 
  -3   0   9        0.54        2.91      0.90 o 
  -2   0   9       75.20       68.57      3.02 o 
  -1   0   9      128.59      117.26      5.26 o 
   0   0   9        7.66        9.60      1.42 o 
   1   0   9       10.41       10.47      1.42 o 
   2   0   9      169.86      164.72      2.84 o 
   3   0   9       43.16       38.85      5.26 o 
   4   0   9       30.11       27.92      5.00 o 
   5   0   9       19.02       18.08      4.51 o 
   6   0   9      225.91      239.24     12.16 o 
   7   0   9       32.83       28.75      6.11 o 
   8   0   9      108.52      120.10     11.08 o 
   9   0   9       15.91       10.69      5.00 o 
  10   0   9       54.59       54.05      7.93 o 
 -13   1   9        3.53        8.42      4.32 o 
 -12   1   9       23.65       21.79      3.36 o 
 -11   1   9       16.93       18.05      3.19 o 
 -10   1   9        6.93        6.22      1.80 o 
  -9   1   9       52.40       49.38      3.61 o 
  -8   1   9        0.32        2.14      1.24 o 
  -7   1   9       26.18       29.82      2.22 o 
  -5   1   9       54.45       44.59      2.17 o 
  -4   1   9      153.28      142.31      2.34 o 
  -3   1   9       26.09       27.42      1.44 o 
  -2   1   9      433.27      433.42      7.83 o 
  -1   1   9       47.30       39.82      1.94 o 
   0   1   9      197.87      183.88      2.52 o 
   1   1   9       94.34       91.92      2.27 o 
   2   1   9       50.94       52.31      3.28 o 
   3   1   9       43.78       58.65      3.96 o 
   4   1   9        5.58        6.16      2.48 o 
   5   1   9       68.64       69.38      5.18 o 
   6   1   9       35.90       39.70      4.45 o 
   7   1   9      161.79      180.14      8.44 o 
   8   1   9        6.92        8.30      3.60 o 
   9   1   9        5.35        6.30      3.26 o 
  10   1   9       44.27       52.63      7.03 o 
 -13   2   9        7.23        8.23      3.81 o 
 -12   2   9       33.09       38.69      4.36 o 
 -11   2   9      103.66      115.57      5.88 o 
 -10   2   9       88.59       89.29      7.00 o 
  -9   2   9       74.83       73.33      4.59 o 
  -8   2   9       38.93       33.21      3.36 o 
  -7   2   9      144.54      138.31      4.10 o 
  -6   2   9      121.91      111.88      6.09 o 
  -5   2   9      144.74      144.64      4.28 o 
  -4   2   9      374.27      382.74      5.01 o 
  -3   2   9      252.20      247.08      3.85 o 
  -2   2   9      903.59      906.11     10.47 o 
  -1   2   9      442.02      453.86      8.68 o 
   0   2   9      535.61      550.43      6.17 o 
   1   2   9      143.33      136.23      1.92 o 
   2   2   9       43.55       45.95      2.81 o 
   3   2   9       37.47       47.94      2.73 o 
   4   2   9      208.60      197.94      4.65 o 
   5   2   9       55.94       59.65      5.28 o 
   6   2   9       48.33       44.34      4.72 o 
   7   2   9       10.85       18.11      4.28 o 
   8   2   9       98.79      117.62      7.36 o 
   9   2   9       51.75       63.14      6.09 o 
  10   2   9        7.62        9.18      4.74 o 
 -12   3   9       43.51       50.14      5.29 o 
 -11   3   9       98.78      107.89     11.12 o 
 -10   3   9       52.10       52.55      5.02 o 
  -9   3   9      217.16      236.03      8.22 o 
  -8   3   9       58.10       60.49      4.73 o 
  -7   3   9      246.67      238.33     11.88 o 
  -6   3   9       25.48       26.16      2.88 o 
  -5   3   9      922.28      881.35     20.45 o 
  -4   3   9      320.20      293.04      8.62 o 
  -3   3   9     1199.08     1225.03     24.79 o 
  -2   3   9      743.58      735.99     11.85 o 
  -1   3   9     1660.17     1676.95     21.77 o 
   0   3   9      372.03      381.60      8.69 o 
   1   3   9      359.40      353.23      6.46 o 
   2   3   9      364.87      381.37     11.44 o 
   3   3   9      659.64      672.57     16.22 o 
   4   3   9      254.47      274.69      6.96 o 
   5   3   9      462.56      470.88     14.20 o 
   6   3   9        6.29       10.25      2.87 o 
   7   3   9       27.87       23.95      4.49 o 
   8   3   9        1.65        6.11      4.19 o 
   9   3   9        1.23        5.59      4.18 o 
  10   3   9       10.11       10.41      4.35 o 
 -12   4   9       16.20       13.89      3.09 o 
 -11   4   9       28.69       24.48      3.40 o 
 -10   4   9       17.82       15.25      3.21 o 
  -9   4   9       27.09       31.83      5.50 o 
  -8   4   9      261.29      254.56      7.31 o 
  -7   4   9       87.39       73.49      4.76 o 
  -6   4   9      170.42      162.01      6.09 o 
  -5   4   9       25.81       22.58      2.62 o 
  -4   4   9       51.34       45.90      3.64 o 
  -3   4   9       31.09       22.61      4.13 o 
  -2   4   9       55.36       47.75      3.52 o 
  -1   4   9      272.43      251.95      4.94 o 
   0   4   9      560.75      537.61      5.91 o 
   1   4   9        7.37       12.00      1.70 o 
   2   4   9      140.97      150.57      5.09 o 
   4   4   9        8.99        8.94      1.75 o 
   5   4   9       82.72       74.17      8.02 o 
   6   4   9       72.47       90.01      6.94 o 
   7   4   9        3.77        4.52      2.77 o 
   8   4   9        0.07        0.89      2.92 o 
   9   4   9        8.83       11.47      4.22 o 
  10   4   9        7.84        6.16      4.41 o 
 -12   5   9        1.80        2.69      2.19 o 
 -11   5   9        8.23        8.66      2.38 o 
 -10   5   9        8.83       10.55      2.92 o 
  -9   5   9       45.92       40.92      4.09 o 
  -8   5   9       34.82       35.23      3.77 o 
  -7   5   9       81.12       76.15      6.81 o 
  -6   5   9        7.80        7.47      1.92 o 
  -5   5   9      302.91      273.93     12.18 o 
  -4   5   9       16.60       10.41      1.98 o 
  -3   5   9      160.57      152.45     10.71 o 
  -2   5   9      338.41      311.64      7.04 o 
  -1   5   9       31.97       19.68      1.93 o 
   0   5   9       68.10       70.56      6.15 o 
   1   5   9       18.40       12.44      1.81 o 
   2   5   9      162.90      164.40      5.43 o 
   3   5   9      414.26      407.89      7.73 o 
   4   5   9       95.73       87.54      3.90 o 
   5   5   9       72.31       62.98      3.76 o 
   6   5   9      115.85      128.82      9.96 o 
   7   5   9       57.50       54.69      5.40 o 
   8   5   9       20.75       27.63      4.54 o 
   9   5   9        7.50       12.73      4.55 o 
 -12   6   9       10.70       10.89      2.94 o 
 -11   6   9       24.98       28.03      3.55 o 
 -10   6   9       39.08       41.56      4.90 o 
  -9   6   9       11.63        9.40      2.37 o 
  -8   6   9      237.82      259.60     10.15 o 
  -7   6   9        7.02        7.67      2.46 o 
  -6   6   9       33.15       34.93      4.00 o 
  -5   6   9      103.29      116.72      8.48 o 
  -4   6   9       40.64       31.98      4.28 o 
  -3   6   9      121.17      134.14      7.64 o 
  -2   6   9      285.59      280.18      9.95 o 
  -1   6   9       17.54       16.20      2.07 o 
   0   6   9       16.73       18.33      2.39 o 
   1   6   9      123.51      108.99      3.46 o 
   2   6   9      112.85      118.24      5.62 o 
   3   6   9      127.87      122.49      4.49 o 
   4   6   9       16.44       16.56      3.31 o 
   5   6   9      202.22      215.91     12.52 o 
   6   6   9       29.24       47.79      6.06 o 
   7   6   9      105.18      120.91     10.28 o 
   8   6   9       46.85       54.01      5.99 o 
   9   6   9       21.90       24.22      4.64 o 
 -12   7   9        9.09        7.07      3.70 o 
 -11   7   9        9.21        7.04      3.01 o 
 -10   7   9        0.36        2.29      1.92 o 
  -9   7   9       22.83       31.17      4.17 o 
  -8   7   9      155.90      157.32      8.56 o 
  -7   7   9      256.25      273.59     11.31 o 
  -6   7   9       62.55       70.80      5.15 o 
  -5   7   9      291.84      274.51     10.42 o 
  -4   7   9       41.18       39.61      4.64 o 
  -3   7   9       85.08       85.95      7.25 o 
  -2   7   9      179.32      168.54     11.12 o 
  -1   7   9      689.70      708.13     14.74 o 
   0   7   9      295.04      285.68     11.82 o 
   1   7   9       64.51       56.93      2.55 o 
   2   7   9      137.62      133.35      4.63 o 
   3   7   9       50.11       52.18      4.57 o 
   4   7   9       73.55       76.75      5.20 o 
   5   7   9      105.74      113.86      7.06 o 
   6   7   9      198.87      200.93     13.70 o 
   7   7   9        7.00        5.46      3.11 o 
   8   7   9        6.37       10.44      3.47 o 
   9   7   9        1.07        3.91      3.27 o 
 -11   8   9       14.89       13.44      3.57 o 
 -10   8   9       19.07       18.17      3.49 o 
  -9   8   9        2.90        5.90      2.72 o 
  -8   8   9        2.82        2.05      1.44 o 
  -7   8   9       24.97       23.56      4.05 o 
  -6   8   9      285.94      309.73     10.24 o 
  -5   8   9       15.62       12.78      2.61 o 
  -4   8   9      189.70      187.20      8.19 o 
  -3   8   9       14.40       12.23      3.15 o 
  -2   8   9        3.38        2.17      1.35 o 
  -1   8   9       50.72       46.75      6.98 o 
   0   8   9       88.51       70.08      5.77 o 
   1   8   9       28.24       25.88      4.98 o 
   2   8   9       16.74       11.87      2.23 o 
   3   8   9        8.34       12.70      2.16 o 
   4   8   9       44.31       49.01      4.82 o 
   5   8   9       12.26        8.80      2.46 o 
   6   8   9       34.61       30.33      3.15 o 
   7   8   9       18.30       12.82      3.80 o 
   8   8   9       38.95       37.70      6.08 o 
 -11   9   9       22.47       22.83      4.13 o 
 -10   9   9        2.48        2.03      2.13 o 
  -9   9   9       92.33       94.38      6.52 o 
  -8   9   9       15.52       14.38      3.40 o 
  -7   9   9       51.45       47.68      4.76 o 
  -6   9   9       32.99       36.38      4.51 o 
  -5   9   9        0.21        3.15      2.04 o 
  -4   9   9       14.29       14.17      3.05 o 
  -3   9   9        2.39        6.51      2.85 o 
  -2   9   9       14.40       14.60      2.67 o 
  -1   9   9      161.51      159.57      7.80 o 
   0   9   9      106.59      104.54      6.06 o 
   1   9   9        3.27        3.79      3.05 o 
   2   9   9       82.81       77.66      9.17 o 
   3   9   9      129.61      125.65      8.33 o 
   4   9   9        0.26        1.31      1.63 o 
   5   9   9       82.98       78.58      6.39 o 
   6   9   9       26.04       31.85      3.97 o 
   7   9   9       16.63       13.58      3.84 o 
   8   9   9       15.88       19.62      8.31 o 
 -10  10   9       15.01       11.47      2.99 o 
  -9  10   9       14.12       14.25      2.92 o 
  -8  10   9       14.53       12.27      3.10 o 
  -7  10   9       24.39       25.27      3.64 o 
  -6  10   9       34.29       36.93      5.90 o 
  -5  10   9       23.45       13.23      3.09 o 
  -4  10   9       45.07       36.18      4.08 o 
  -3  10   9       36.65       39.14      5.26 o 
  -2  10   9       28.22       29.17      3.27 o 
  -1  10   9       51.27       45.05      3.51 o 
   0  10   9       72.75       74.15      6.76 o 
   1  10   9      179.58      185.66     10.88 o 
   2  10   9        9.13        6.79      3.35 o 
   3  10   9       61.31       65.21      5.99 o 
   4  10   9       22.19       17.88      3.71 o 
   5  10   9       35.22       38.42      4.84 o 
   6  10   9       22.06       27.28      4.80 o 
   7  10   9       90.29       90.68     17.59 o 
   8  10   9       13.44       12.21      5.80 o 
 -10  11   9       29.33       26.54      4.59 o 
  -9  11   9       10.56       12.04      3.24 o 
  -8  11   9        6.25        5.34      2.40 o 
  -7  11   9        4.26        7.35      3.04 o 
  -6  11   9       16.97       15.65      3.40 o 
  -5  11   9        7.31        5.06      2.70 o 
  -4  11   9       26.41       30.77      4.77 o 
  -3  11   9        1.25        3.41      1.97 o 
  -2  11   9        2.32        2.31      1.40 o 
  -1  11   9      133.98      109.17      7.45 o 
   0  11   9      144.72      150.84     10.59 o 
   1  11   9      105.20      108.77      8.79 o 
   2  11   9        3.59        6.20      3.53 o 
   3  11   9       84.68       95.43      7.25 o 
   4  11   9       95.49       97.69      7.25 o 
   5  11   9       37.86       44.40      5.72 o 
   6  11   9        4.05        3.09      3.19 o 
   7  11   9        4.20        8.81      7.03 o 
  -9  12   9       26.04       24.02      4.52 o 
  -8  12   9        7.05        6.49      2.30 o 
  -7  12   9        2.19        5.71      2.64 o 
  -6  12   9        6.64        8.16      2.52 o 
  -5  12   9       56.04       57.31      5.33 o 
  -4  12   9       43.74       36.44      4.57 o 
  -3  12   9        6.38        6.32      2.19 o 
  -2  12   9        8.56        7.81      2.22 o 
  -1  12   9       15.99       14.15      2.63 o 
   0  12   9        6.54        7.82      3.75 o 
   1  12   9       33.17       32.51      5.40 o 
   2  12   9       78.61       82.52      8.28 o 
   3  12   9       35.82       32.10      5.05 o 
   4  12   9       14.46       13.83      4.73 o 
   5  12   9        2.44        4.85      3.83 o 
   6  12   9        7.69        9.69      3.17 o 
  -8  13   9       14.13       15.78      3.74 o 
  -7  13   9        1.60        2.04      2.28 o 
  -6  13   9        5.90        4.97      2.20 o 
  -5  13   9       41.68       45.04      5.94 o 
  -4  13   9        7.78        7.84      2.56 o 
  -3  13   9        2.75        4.88      2.38 o 
  -2  13   9        1.44        2.97      2.29 o 
  -1  13   9        3.80        3.09      3.04 o 
   0  13   9       69.22       73.17     13.95 o 
   1  13   9      100.12      101.14      9.34 o 
   2  13   9       32.67       27.74      5.29 o 
   3  13   9        0.23        4.13      2.80 o 
   4  13   9        1.05        4.95      3.92 o 
   5  13   9       17.60       21.53      4.58 o 
  -7  14   9        4.72        5.60      2.49 o 
  -6  14   9       11.35       15.80      3.80 o 
  -5  14   9       51.99       55.96      5.15 o 
  -4  14   9        9.05       10.13      2.82 o 
  -3  14   9        7.43       10.92      2.96 o 
  -2  14   9       13.13       14.43      3.48 o 
  -1  14   9        9.00       11.37      4.10 o 
   0  14   9       27.20       30.36      6.05 o 
   1  14   9       45.59       39.31      6.11 o 
   2  14   9       43.33       44.28      6.24 o 
   3  14   9       17.34        9.83      3.57 o 
   4  14   9       19.02       23.12      4.75 o 
  -6  15   9        2.43        3.85      1.89 o 
  -5  15   9       24.05       26.05      3.96 o 
  -4  15   9       28.55       23.83      4.12 o 
  -3  15   9       15.71       19.75      3.36 o 
  -2  15   9       33.21       44.57      8.09 o 
  -1  15   9       71.90       78.83      8.83 o 
   0  15   9       16.16       18.13      5.44 o 
   1  15   9       73.22       86.87      9.16 o 
   2  15   9       31.83       34.68      5.45 o 
   3  15   9        2.95        2.69      2.52 o 
  -4  16   9       35.86       43.63      5.84 o 
  -3  16   9       20.18       30.34      5.42 o 
  -2  16   9       19.76       27.47      5.66 o 
  -1  16   9       35.16       34.38      6.13 o 
   0  16   9        6.23        5.38      3.17 o 
   1  16   9       49.02       58.46      8.08 o 
 -12   0  10        1.81        6.49      5.85 o 
 -11   0  10       37.72       36.12      7.60 o 
 -10   0  10        3.63        2.70      4.02 o 
  -9   0  10       55.64       78.65      9.92 o 
  -8   0  10       54.30       50.31      6.78 o 
  -7   0  10      173.66      159.89     13.86 o 
  -6   0  10      138.64      132.37      8.95 o 
  -5   0  10       31.89       31.90      2.71 o 
  -4   0  10        3.57        4.70      2.68 o 
  -3   0  10        2.36        2.63      1.24 o 
  -2   0  10       34.80       36.45      4.20 o 
  -1   0  10        0.47        1.47      1.19 o 
   0   0  10       59.44       58.44      5.80 o 
   1   0  10        4.73        4.24      1.44 o 
   2   0  10       24.82       26.25      4.51 o 
   3   0  10       15.88       27.23      4.33 o 
   4   0  10       36.49       36.84      5.56 o 
   5   0  10       72.79       63.81      8.01 o 
   6   0  10        1.63        1.37      3.94 o 
   7   0  10        0.02        3.12      3.81 o 
   8   0  10        4.58        5.28      4.07 o 
   9   0  10       42.10       60.00      9.35 o 
 -12   1  10       32.23       37.37      6.46 o 
 -11   1  10      100.89       91.43     14.77 o 
 -10   1  10      137.14      154.16     16.22 o 
  -9   1  10       32.36       37.00      5.84 o 
  -8   1  10       73.52       67.16      3.79 o 
  -7   1  10       41.83       34.88      3.24 o 
  -6   1  10      134.12      136.49      7.40 o 
  -5   1  10       47.73       46.51      2.11 o 
  -4   1  10      102.09      101.53      2.77 o 
  -3   1  10      394.12      393.09      8.79 o 
  -2   1  10       16.08       13.88      1.58 o 
  -1   1  10       36.05       26.95      2.32 o 
   0   1  10       14.26        7.38      1.16 o 
   1   1  10        5.53        4.18      1.01 o 
   2   1  10       57.99       50.48      3.70 o 
   3   1  10       53.56       58.07      4.51 o 
   4   1  10       13.53       14.95      2.84 o 
   5   1  10        3.20        6.76      3.21 o 
   6   1  10       95.95      115.30      7.34 o 
   7   1  10      172.12      165.76      8.39 o 
   8   1  10       49.90       56.35      6.66 o 
   9   1  10       79.10       93.82     11.50 o 
 -12   2  10        8.10       10.07      3.34 o 
 -11   2  10        4.09        4.09      3.74 o 
 -10   2  10       37.83       40.51      4.40 o 
  -9   2  10       62.22       58.95      4.36 o 
  -8   2  10       34.02       30.22      3.47 o 
  -7   2  10       98.76       96.19      4.99 o 
  -6   2  10       35.31       33.90      2.74 o 
  -5   2  10      158.38      155.64      4.69 o 
  -4   2  10       31.38       27.86      2.83 o 
  -3   2  10      306.81      284.51      8.32 o 
  -2   2  10       56.15       57.56      1.99 o 
  -1   2  10       78.24       80.24      3.76 o 
   0   2  10       70.56       65.81      2.20 o 
   1   2  10      122.98      136.24      4.54 o 
   2   2  10       15.33       12.82      2.03 o 
   3   2  10      195.88      203.64      8.78 o 
   4   2  10       94.71      103.50      8.14 o 
   5   2  10       47.55       36.42      4.37 o 
   6   2  10       75.69       88.32      6.07 o 
   7   2  10       25.52       28.99      4.33 o 
   8   2  10       84.20       94.98      7.33 o 
   9   2  10       53.80       66.60      6.69 o 
 -12   3  10        0.02        1.56      2.40 o 
 -11   3  10        5.65        5.01      2.27 o 
 -10   3  10       61.10       63.32      4.92 o 
  -9   3  10       40.69       45.04      4.10 o 
  -8   3  10      132.69      119.23      7.67 o 
  -7   3  10       84.12       74.99      4.43 o 
  -6   3  10      271.39      242.69     10.22 o 
  -5   3  10       82.19       86.21      4.43 o 
  -4   3  10      721.33      744.10     11.67 o 
  -3   3  10      263.43      287.10      8.51 o 
  -2   3  10      481.19      447.44     13.04 o 
  -1   3  10      307.62      319.24      8.95 o 
   0   3  10      224.97      204.93      4.48 o 
   1   3  10      114.99      111.76      4.05 o 
   2   3  10      265.44      247.98      7.59 o 
   3   3  10      260.58      269.91     10.86 o 
   4   3  10       79.97       62.61      5.81 o 
   5   3  10       48.29       53.05      4.90 o 
   6   3  10       27.02       15.60      3.10 o 
   7   3  10        8.66       11.17      3.09 o 
   8   3  10        6.01        6.72      3.29 o 
   9   3  10       13.21       10.27      3.70 o 
 -12   4  10        6.32        8.52      2.52 o 
 -11   4  10       63.70       58.38      4.41 o 
 -10   4  10      161.86      177.73      6.73 o 
  -9   4  10      112.34      110.35      6.89 o 
  -8   4  10       24.30       29.64      3.71 o 
  -7   4  10      242.91      248.22      6.73 o 
  -6   4  10       11.98       10.14      2.30 o 
  -5   4  10      455.17      454.01     12.91 o 
  -4   4  10      473.82      454.09     10.29 o 
  -3   4  10     1357.67     1344.39     13.62 o 
  -2   4  10       62.05       57.29      3.60 o 
  -1   4  10      373.15      337.64      7.52 o 
   0   4  10      130.29      147.83      3.37 o 
   1   4  10      314.75      274.60      5.62 o 
   2   4  10       80.52       94.53      5.85 o 
   3   4  10      205.74      206.11      5.93 o 
   4   4  10       69.86       78.87      4.95 o 
   5   4  10      130.22      154.66      7.07 o 
   6   4  10        3.90        5.69      3.67 o 
   7   4  10       14.15       18.62      3.86 o 
   8   4  10        3.47        7.64      3.48 o 
   9   4  10       43.46       51.18      8.00 o 
 -11   5  10       20.33       15.35      2.73 o 
 -10   5  10       96.44       99.99      5.52 o 
  -9   5  10       77.45       75.24      5.08 o 
  -8   5  10       23.71       21.11      3.02 o 
  -7   5  10       41.93       37.31      3.84 o 
  -6   5  10       98.09       93.03      4.55 o 
  -5   5  10       62.54       57.31      6.31 o 
  -4   5  10       91.54       84.26      4.60 o 
  -3   5  10       61.51       59.60      4.83 o 
  -2   5  10      258.40      245.54      7.58 o 
  -1   5  10       32.54       28.91      4.76 o 
   0   5  10       41.78       34.14      4.00 o 
   1   5  10       38.62       29.22      3.61 o 
   2   5  10       21.95       19.32      2.94 o 
   3   5  10        2.63        9.08      2.41 o 
   4   5  10       11.74       11.44      2.85 o 
   5   5  10      142.44      161.13      7.24 o 
   6   5  10       18.34       28.95      4.90 o 
   7   5  10        0.57        2.50      2.78 o 
   8   5  10        3.00        3.86      2.95 o 
 -11   6  10       15.48       12.02      3.75 o 
 -10   6  10       25.57       22.27      3.53 o 
  -9   6  10       15.40       17.72      3.01 o 
  -8   6  10        0.18        0.78      2.36 o 
  -7   6  10       13.57        7.39      3.71 o 
  -6   6  10      176.52      183.49     13.10 o 
  -5   6  10       42.56       44.03      4.89 o 
  -4   6  10       83.96       77.60      3.85 o 
  -3   6  10       47.59       50.63      4.92 o 
  -2   6  10      170.08      160.78      8.87 o 
  -1   6  10      268.88      258.31     10.16 o 
   0   6  10       24.19       17.57      3.63 o 
   1   6  10      208.13      225.22     10.13 o 
   2   6  10      106.83      121.30     10.74 o 
   3   6  10      123.65      115.05      6.87 o 
   4   6  10       17.87       20.54      2.56 o 
   5   6  10        7.97        6.05      2.40 o 
   6   6  10       44.89       46.82      5.03 o 
   7   6  10       34.24       32.31      4.38 o 
   8   6  10        7.91       10.64      3.26 o 
 -11   7  10       54.87       58.92      6.76 o 
 -10   7  10       93.46      108.19      7.68 o 
  -9   7  10      122.13      132.58     12.06 o 
  -8   7  10      177.88      194.91      9.54 o 
  -7   7  10      247.74      263.99     15.49 o 
  -6   7  10        0.50        3.56      1.69 o 
  -5   7  10       30.03       22.94      3.30 o 
  -4   7  10       93.67       95.46      7.00 o 
  -3   7  10        4.54        4.35      1.71 o 
  -2   7  10      109.36       99.41      6.90 o 
  -1   7  10       71.35       70.70      3.65 o 
   0   7  10       44.01       42.70      4.51 o 
   1   7  10       12.17       11.24      3.24 o 
   2   7  10       62.47       64.84     10.58 o 
   3   7  10       12.39        9.71      2.42 o 
   4   7  10       10.04       10.87      2.14 o 
   5   7  10      104.03      107.52     10.33 o 
   6   7  10       39.23       43.01      6.35 o 
   7   7  10       93.66      107.83     15.30 o 
   8   7  10       10.95       11.10      3.94 o 
 -10   8  10       48.20       47.10      5.74 o 
  -9   8  10       54.23       54.12      5.63 o 
  -8   8  10        2.29        5.97      2.68 o 
  -7   8  10       61.60       60.88      9.16 o 
  -6   8  10       93.42       96.53      7.92 o 
  -5   8  10       21.27       21.64      3.17 o 
  -4   8  10        5.91        6.91      2.61 o 
  -3   8  10      165.76      159.84      7.53 o 
  -2   8  10       10.60       10.52      2.26 o 
  -1   8  10       86.69       77.25      8.16 o 
   0   8  10       58.36       56.57      6.05 o 
   1   8  10      217.29      212.97     10.29 o 
   2   8  10       72.79       71.30      8.46 o 
   3   8  10        4.92        6.91      2.50 o 
   4   8  10       26.03       19.38      5.06 o 
   5   8  10       17.59       19.94      5.51 o 
   6   8  10        6.93       17.47      7.55 o 
   7   8  10       27.38       32.64      7.47 o 
 -10   9  10        0.31        1.79      1.66 o 
  -9   9  10      110.18      109.79      8.59 o 
  -8   9  10      109.01      107.14      7.21 o 
  -7   9  10       21.62       21.83      3.43 o 
  -6   9  10       23.72       22.73      3.86 o 
  -5   9  10        3.23        3.07      2.04 o 
  -4   9  10       34.74       43.48      4.80 o 
  -3   9  10        2.39        2.44      2.15 o 
  -2   9  10       42.28       36.16      5.69 o 
  -1   9  10       18.52       17.95      3.14 o 
   0   9  10       27.66       38.60      6.09 o 
   1   9  10       25.05       28.70      5.34 o 
   2   9  10       68.60       68.72      5.60 o 
   3   9  10       13.13       18.88      5.50 o 
   4   9  10       14.87       18.44      4.16 o 
   5   9  10       13.15       13.27      5.51 o 
   6   9  10       43.88       47.32      8.48 o 
   7   9  10       62.58       66.59      9.97 o 
  -9  10  10       29.61       28.48      4.28 o 
  -8  10  10        3.09        2.19      2.16 o 
  -7  10  10        0.86        1.85      1.58 o 
  -6  10  10        1.92        4.56      2.38 o 
  -5  10  10        3.85        3.20      2.07 o 
  -4  10  10       15.51       15.59      3.07 o 
  -3  10  10       69.68       68.74      7.05 o 
  -2  10  10       59.19       54.38      6.29 o 
  -1  10  10       33.29       25.09      4.86 o 
   0  10  10       47.86       54.17      6.02 o 
   1  10  10       13.13        6.26      2.77 o 
   2  10  10        0.57        2.03      1.83 o 
   3  10  10       10.75       10.18      3.02 o 
   4  10  10       11.76       10.47      3.53 o 
   5  10  10       56.25       73.91     10.18 o 
   6  10  10       45.67       45.06      8.78 o 
  -9  11  10       39.93       47.18      5.46 o 
  -8  11  10        5.21        6.96      2.81 o 
  -7  11  10        7.89        5.81      2.50 o 
  -6  11  10        2.76        3.43      2.03 o 
  -5  11  10        8.84        7.19      2.27 o 
  -4  11  10       33.65       31.77      4.06 o 
  -3  11  10       53.11       59.77      6.35 o 
  -2  11  10        1.63        2.26      1.50 o 
  -1  11  10       80.84       94.08      8.66 o 
   0  11  10        1.10        1.01      3.04 o 
   1  11  10       81.70       82.79      7.65 o 
   2  11  10      106.83      104.65      8.12 o 
   3  11  10       17.25       21.71      4.79 o 
   4  11  10       40.10       50.83      6.06 o 
   5  11  10       22.71       21.89      4.35 o 
   6  11  10       12.61       10.48      4.69 o 
  -8  12  10       13.89        9.72      2.40 o 
  -7  12  10        9.11        8.28      2.90 o 
  -6  12  10        0.94        3.30      2.49 o 
  -5  12  10       61.35       62.93      6.73 o 
  -4  12  10        2.30        3.75      1.89 o 
  -3  12  10       46.41       47.30      7.34 o 
  -2  12  10       27.18       21.35      5.23 o 
  -1  12  10        4.80        9.67      3.88 o 
   0  12  10       23.51       27.14      4.92 o 
   1  12  10       29.45       29.44      5.86 o 
   2  12  10       17.30       19.29      4.28 o 
   3  12  10       20.11       22.92      7.43 o 
   4  12  10        9.12       11.16      3.63 o 
   5  12  10      114.84      124.03      9.95 o 
  -7  13  10       16.55       14.73      3.68 o 
  -6  13  10       43.05       49.36      8.57 o 
  -5  13  10       26.90       23.96      3.84 o 
  -4  13  10        4.90        4.88      1.84 o 
  -3  13  10       54.52       57.13      6.17 o 
  -2  13  10       48.09       48.78      6.99 o 
  -1  13  10        6.52       11.09      3.35 o 
   0  13  10       23.18       24.42      5.14 o 
   1  13  10        4.83        3.78      2.01 o 
   2  13  10       11.26       15.49      4.07 o 
   3  13  10        3.69        3.68      3.03 o 
   4  13  10       18.67       18.64      4.06 o 
  -6  14  10        1.48        1.73      1.98 o 
  -5  14  10       19.59       12.52      3.21 o 
  -4  14  10        6.73        7.69      2.45 o 
  -3  14  10       26.54       30.75      4.73 o 
  -2  14  10       70.28       70.69      9.84 o 
  -1  14  10       72.65       78.33      8.84 o 
   0  14  10       18.40       22.79      5.64 o 
   1  14  10        7.80        6.04      3.54 o 
   2  14  10       13.34       13.95      4.07 o 
   3  14  10        9.87        7.31      3.76 o 
  -4  15  10        0.53        2.08      3.10 o 
  -3  15  10       10.64       14.47      4.22 o 
  -2  15  10        8.92        6.44      3.50 o 
  -1  15  10        8.40        7.83      3.74 o 
   0  15  10       49.39       43.49     12.58 o 
   1  15  10       11.96       16.54      4.13 o 
 -11   0  11        6.75       10.28      6.18 o 
 -10   0  11       18.77       17.83      5.36 o 
  -9   0  11       13.51       16.74      6.11 o 
  -8   0  11       13.16       19.24      5.13 o 
  -7   0  11       61.76       62.98     11.59 o 
  -6   0  11        0.52       10.72      3.79 o 
  -5   0  11       61.19       58.71      6.54 o 
  -4   0  11       11.52       10.74      3.37 o 
  -3   0  11       53.88       50.41      4.89 o 
  -2   0  11        0.85        1.82      1.43 o 
  -1   0  11        8.10        7.02      1.67 o 
   0   0  11       64.61       61.74      7.74 o 
   1   0  11      149.10      137.64      7.21 o 
   2   0  11        1.37        0.59      2.04 o 
   3   0  11        3.58        3.74      3.50 o 
   4   0  11        0.48        2.76      3.79 o 
   5   0  11        0.23        3.48      3.84 o 
   6   0  11       83.34       88.72     19.14 o 
   7   0  11        0.38        4.33      4.12 o 
   8   0  11        0.08        0.39      4.30 o 
 -11   1  11       67.36       71.29      8.34 o 
 -10   1  11       74.44       76.47      8.19 o 
  -9   1  11       34.83       33.11      4.75 o 
  -8   1  11       40.70       41.69      6.52 o 
  -7   1  11       72.03       62.07      5.61 o 
  -6   1  11       18.60       23.24      4.60 o 
  -5   1  11       78.92       77.31      4.98 o 
  -4   1  11       97.35       97.48      5.42 o 
  -3   1  11       24.88       30.92      2.59 o 
  -2   1  11        9.87        8.73      1.69 o 
  -1   1  11        0.80        1.10      0.80 o 
   0   1  11       33.43       26.58      3.59 o 
   1   1  11       82.44       88.08      5.75 o 
   2   1  11       66.93       66.96      9.07 o 
   3   1  11       78.51       77.90      4.89 o 
   4   1  11       36.72       39.39      4.13 o 
   5   1  11      101.91      107.54     10.46 o 
   6   1  11       42.22       46.74      5.04 o 
   7   1  11      133.84      159.21      8.71 o 
   8   1  11       74.90       88.59      7.95 o 
 -11   2  11       45.82       62.83      9.12 o 
 -10   2  11       25.13       30.49      4.96 o 
  -9   2  11        6.72        9.52      3.29 o 
  -8   2  11       31.60       34.11      4.38 o 
  -7   2  11        8.10        9.06      2.97 o 
  -6   2  11       98.18       86.52      4.01 o 
  -5   2  11       89.56       78.96      4.63 o 
  -4   2  11       29.19       23.15      2.34 o 
  -3   2  11       14.72       18.87      2.08 o 
  -2   2  11        2.54        3.23      1.26 o 
  -1   2  11       59.54       50.80      3.65 o 
   0   2  11       13.66       12.05      2.45 o 
   1   2  11       19.86       15.05      1.87 o 
   2   2  11       37.38       45.70      3.51 o 
   3   2  11       73.78       64.02      5.16 o 
   4   2  11        8.08       12.48      3.13 o 
   5   2  11        5.66       10.42      3.19 o 
   6   2  11        5.70        7.28      3.65 o 
   7   2  11       23.10       22.71      4.56 o 
   8   2  11       24.92       21.89      4.43 o 
 -11   3  11        4.63        6.80      3.58 o 
 -10   3  11        4.11        3.78      2.62 o 
  -9   3  11       20.69       18.53      4.05 o 
  -8   3  11       75.94       80.86      4.54 o 
  -7   3  11       61.41       65.79      3.89 o 
  -6   3  11      105.06      108.69      5.48 o 
  -5   3  11       78.46       78.53      5.40 o 
  -4   3  11       70.96       61.87      4.09 o 
  -3   3  11       63.17       60.94      4.32 o 
  -2   3  11       59.90       48.51      4.24 o 
  -1   3  11      150.67      135.39      4.42 o 
   0   3  11        8.14        7.73      3.10 o 
   1   3  11        6.98        5.31      2.15 o 
   2   3  11        1.97        3.32      1.51 o 
   3   3  11       69.57       76.93      4.64 o 
   4   3  11       61.03       73.87      4.97 o 
   5   3  11       95.07       94.45      8.58 o 
   6   3  11       37.53       55.31      5.36 o 
   7   3  11       24.77       29.87      6.49 o 
   8   3  11        8.62       10.63      3.50 o 
 -11   4  11       12.40       12.22      3.54 o 
 -10   4  11       67.33       69.10      7.97 o 
  -9   4  11       26.72       27.88      3.78 o 
  -8   4  11       16.49       18.10      2.79 o 
  -7   4  11       42.11       37.74      3.92 o 
  -6   4  11       40.92       37.62      3.93 o 
  -5   4  11      125.64      118.58      5.76 o 
  -4   4  11      243.48      231.33      6.53 o 
  -3   4  11       68.59       72.85      3.60 o 
  -2   4  11      192.71      174.21      6.55 o 
  -1   4  11       63.58       52.15      7.35 o 
   0   4  11      263.33      250.92      7.39 o 
   1   4  11        1.01        3.49      2.43 o 
   2   4  11      152.86      138.10      9.48 o 
   3   4  11      115.65      125.07     10.48 o 
   4   4  11       32.17       26.03      3.52 o 
   5   4  11       38.72       41.77      4.57 o 
   6   4  11       10.62       12.59      3.05 o 
   7   4  11       13.71       15.58      3.86 o 
   8   4  11       39.34       52.53      5.78 o 
 -11   5  11       12.43       12.01      4.04 o 
 -10   5  11       11.86       12.00      2.76 o 
  -9   5  11       21.04       22.93      3.31 o 
  -8   5  11       48.72       55.88      3.97 o 
  -7   5  11       42.44       34.38      4.13 o 
  -6   5  11      154.95      164.24      9.14 o 
  -5   5  11       85.29       86.40      5.30 o 
  -4   5  11      244.75      249.04      6.47 o 
  -3   5  11      143.51      138.26      4.69 o 
  -2   5  11       62.49       53.47      4.34 o 
  -1   5  11       35.75       28.69      4.70 o 
   0   5  11       52.77       54.22      5.77 o 
   1   5  11       91.52       97.84      7.18 o 
   2   5  11       52.89       46.97      5.52 o 
   3   5  11       47.06       55.87     11.95 o 
   4   5  11       56.62       75.30      8.48 o 
   5   5  11       48.89       53.38      8.45 o 
   6   5  11       10.59       24.29      6.57 o 
   7   5  11       61.29       86.74     12.24 o 
 -10   6  11       33.30       32.67      4.14 o 
  -9   6  11       14.72       15.02      2.84 o 
  -8   6  11        8.26       11.00      2.59 o 
  -7   6  11      101.42      112.27      8.58 o 
  -6   6  11      200.84      204.11      6.79 o 
  -5   6  11        5.62        4.81      1.75 o 
  -4   6  11       70.98       69.90      4.05 o 
  -3   6  11       46.92       40.84      4.25 o 
  -2   6  11       84.52       71.83      6.42 o 
  -1   6  11       20.94       17.82      4.70 o 
   0   6  11      129.93      103.84      7.12 o 
   1   6  11       17.68        9.40      2.82 o 
   2   6  11       78.44       81.90      7.19 o 
   3   6  11        1.01        2.22      4.79 o 
   4   6  11      102.49      113.04     10.56 o 
   5   6  11        8.57        5.90      4.71 o 
   6   6  11        7.80       11.13      5.20 o 
   7   6  11       11.51       13.55      7.11 o 
 -10   7  11       15.13       13.47      3.18 o 
  -9   7  11      104.65      108.55      7.46 o 
  -8   7  11       11.01       13.31      2.89 o 
  -7   7  11       68.40       67.58      5.27 o 
  -6   7  11       20.96       24.16      3.30 o 
  -5   7  11        0.62        2.12      1.91 o 
  -4   7  11       10.88        7.25      1.81 o 
  -3   7  11        0.74        2.99      1.63 o 
  -2   7  11       20.70       18.74      4.57 o 
  -1   7  11       25.49       24.32      5.00 o 
   0   7  11       66.67       80.32     14.46 o 
   1   7  11        8.25        9.10      2.99 o 
   2   7  11       27.68       27.00      7.12 o 
   3   7  11       14.53       19.84      7.34 o 
   4   7  11        2.94        2.16      3.45 o 
   5   7  11       40.11       35.01      9.12 o 
   6   7  11       18.17       24.29     10.92 o 
   7   7  11       35.10       31.74      9.33 o 
 -10   8  11        1.88        3.15      2.15 o 
  -9   8  11      183.21      200.04      9.47 o 
  -8   8  11        8.96        7.82      3.00 o 
  -7   8  11       42.08       46.02      5.98 o 
  -6   8  11       56.11       58.06      4.90 o 
  -5   8  11        0.40        1.83      1.53 o 
  -4   8  11       89.00       95.97      7.91 o 
  -3   8  11       38.52       37.94      5.04 o 
  -2   8  11       20.16       19.04      3.56 o 
  -1   8  11       29.21       29.86      3.88 o 
   0   8  11      124.35      127.82     12.39 o 
   1   8  11       47.65       47.51      5.53 o 
   2   8  11       21.03       16.56      3.23 o 
   3   8  11        1.87        5.80      5.92 o 
   4   8  11       24.24       20.25     10.25 o 
   5   8  11       43.01       42.50      9.40 o 
   6   8  11      131.66      141.12     14.50 o 
  -9   9  11        6.57        6.31      2.80 o 
  -8   9  11      145.94      167.06     15.35 o 
  -7   9  11       24.47       20.50      4.09 o 
  -6   9  11       10.12        7.42      2.48 o 
  -5   9  11       27.86       29.15      4.15 o 
  -4   9  11       87.28       90.82      6.23 o 
  -3   9  11       35.33       33.92      4.87 o 
  -2   9  11       50.34       50.56      8.83 o 
  -1   9  11        2.56        1.24      2.00 o 
   0   9  11       53.06       50.26      6.60 o 
   1   9  11      115.89       95.83     12.23 o 
   2   9  11       64.78       71.40      6.35 o 
   3   9  11       29.62       24.53      4.36 o 
   4   9  11       44.41       56.98      9.02 o 
   5   9  11      108.71      126.36     12.39 o 
   6   9  11       33.37       29.26      7.39 o 
  -8  10  11       35.31       36.60      4.80 o 
  -7  10  11        7.75       10.36      2.30 o 
  -6  10  11        2.59        2.49      1.94 o 
  -5  10  11       25.62       28.46      4.05 o 
  -4  10  11       19.04       16.91      3.91 o 
  -3  10  11       15.54       20.02      6.83 o 
  -2  10  11       89.85       95.47      8.52 o 
  -1  10  11        4.86        6.08      3.84 o 
   0  10  11        0.59        4.32      3.39 o 
   1  10  11       33.80       38.46      6.00 o 
   2  10  11        5.78        3.49      3.18 o 
   3  10  11        4.80        5.25      2.63 o 
   4  10  11       11.60       12.06      5.98 o 
   5  10  11        6.04        9.02      4.87 o 
  -8  11  11       17.01       12.52      3.64 o 
  -7  11  11        4.61        5.93      1.89 o 
  -6  11  11        5.85        4.28      2.11 o 
  -5  11  11        4.83        7.58      4.03 o 
  -4  11  11       11.19        9.42      2.24 o 
  -3  11  11       88.54      102.30     19.86 o 
  -2  11  11       54.48       57.88      7.50 o 
  -1  11  11       32.37       36.67      6.80 o 
   0  11  11       97.24      101.61      8.83 o 
   1  11  11       64.91       61.54     14.17 o 
   2  11  11      111.40      113.07      9.16 o 
   3  11  11      134.06      154.18     10.07 o 
   4  11  11      128.05      115.12     31.09 o 
  -7  12  11       24.66       26.23      5.29 o 
  -6  12  11       26.09       17.41      4.42 o 
  -5  12  11       36.56       41.24      5.18 o 
  -4  12  11        2.18        3.88      3.00 o 
  -3  12  11       11.04       12.15      3.77 o 
  -2  12  11       20.82       22.33      4.38 o 
  -1  12  11       33.90       31.94      5.60 o 
   0  12  11        4.09        5.59      2.11 o 
   1  12  11        5.53        4.18      2.78 o 
   2  12  11       35.51       26.52      4.70 o 
   3  12  11       41.87       41.41      5.75 o 
  -5  13  11        2.68        3.12      3.04 o 
  -4  13  11        7.68        8.88      3.41 o 
  -3  13  11        1.28        4.23      3.12 o 
  -2  13  11        7.00        8.59      3.26 o 
  -1  13  11        1.78        3.43      2.87 o 
   0  13  11       12.02       16.48      4.94 o 
   1  13  11        5.27        6.18      2.96 o 
   2  13  11        2.62        3.89      2.52 o 
  -3  14  11       62.35       61.70      6.33 o 
  -2  14  11       56.40       63.84      8.85 o 
  -1  14  11      118.27      139.59     13.69 o 
 -10   0  12       57.88       59.74     16.25 o 
  -9   0  12        3.82        7.29      3.53 o 
  -8   0  12        1.57        2.50      2.52 o 
  -7   0  12        0.48        2.60      4.61 o 
  -6   0  12        1.69        2.32      2.76 o 
  -5   0  12        4.28        5.23      2.94 o 
  -4   0  12        0.11        1.67      3.07 o 
  -3   0  12       40.35       34.65      4.64 o 
  -2   0  12       34.31       40.62      4.84 o 
   1   0  12       10.65       15.61      3.53 o 
   2   0  12        4.30        5.64      3.32 o 
   3   0  12       41.62       35.86     10.23 o 
   4   0  12        3.96        1.52      2.45 o 
   5   0  12       28.96       31.40      5.64 o 
   6   0  12        0.09        1.75      2.78 o 
   7   0  12       20.24       22.26      8.91 o 
 -10   1  12        7.90        4.98      3.14 o 
  -9   1  12       41.40       43.92      7.59 o 
  -8   1  12       39.04       39.06      4.63 o 
  -7   1  12       26.97       31.80      4.07 o 
  -6   1  12       16.05       18.61      3.90 o 
  -5   1  12       28.78       23.10      3.50 o 
  -4   1  12       14.66       17.06      2.71 o 
  -3   1  12        9.20        7.79      2.11 o 
  -2   1  12       64.40       64.48      3.78 o 
  -1   1  12        5.74        3.04      1.83 o 
   0   1  12        1.85        1.80      1.85 o 
   1   1  12       62.49       66.98      5.87 o 
   2   1  12       52.38       55.87     12.26 o 
   3   1  12       10.21        7.32      2.60 o 
   4   1  12       99.49      100.25      5.72 o 
   5   1  12       72.92       93.57      7.11 o 
   6   1  12       22.07       23.12      5.12 o 
   7   1  12       46.81       62.77      6.11 o 
 -10   2  12        3.98        3.70      3.13 o 
  -9   2  12       27.60       38.12      4.88 o 
  -8   2  12       11.49       14.24      3.37 o 
  -7   2  12        5.58        6.89      2.88 o 
  -6   2  12       54.82       57.01      5.06 o 
  -5   2  12       90.19       85.03      6.47 o 
  -4   2  12        9.96       12.89      2.90 o 
  -3   2  12        7.40        7.10      2.15 o 
  -2   2  12       23.74       24.83      3.48 o 
  -1   2  12       74.69       65.68     12.02 o 
   0   2  12        7.63        7.44      2.73 o 
   1   2  12       46.13       53.87      6.57 o 
   2   2  12        1.56        1.57      2.94 o 
   3   2  12       50.72       60.38      7.16 o 
   4   2  12        8.85        9.20      4.02 o 
   5   2  12        8.85       12.42      4.74 o 
   6   2  12       19.43       24.42      9.71 o 
   7   2  12       16.98       19.71      6.11 o 
 -10   3  12        4.30        5.96      3.22 o 
  -9   3  12       12.48       17.15      4.29 o 
  -8   3  12        5.60        4.34      2.83 o 
  -7   3  12        6.44        4.24      1.62 o 
  -6   3  12       24.61       23.24      3.82 o 
  -5   3  12       87.88       94.30      9.16 o 
  -4   3  12       12.35        8.55      1.87 o 
  -3   3  12       74.95       72.74      5.31 o 
  -2   3  12       66.03       58.90      6.02 o 
  -1   3  12       27.05       30.95      4.01 o 
   0   3  12        7.49       10.36      3.58 o 
   1   3  12        6.03        4.12      4.59 o 
   2   3  12        2.04        1.39      2.96 o 
   3   3  12       44.90       43.77      7.78 o 
   4   3  12       13.90        8.71      4.10 o 
   5   3  12       45.46       49.46      9.38 o 
   6   3  12       15.10       13.68      5.46 o 
 -10   4  12       24.23       31.75      4.98 o 
  -9   4  12        6.08        4.02      2.78 o 
  -8   4  12       61.86       77.50     11.18 o 
  -7   4  12       12.56       18.88      3.92 o 
  -6   4  12       17.78       16.48      4.05 o 
  -5   4  12       40.54       37.19      4.11 o 
  -4   4  12       37.58       33.97      3.00 o 
  -3   4  12      128.99      139.06      5.13 o 
  -2   4  12       34.33       26.75      4.87 o 
  -1   4  12       29.89       28.50      4.95 o 
   0   4  12       64.55       73.11     14.58 o 
   1   4  12       12.83       11.62      4.53 o 
   2   4  12       12.57       12.75      4.02 o 
   3   4  12       33.88       41.32      6.47 o 
   4   4  12        5.26        6.57      3.79 o 
   5   4  12      103.71      118.89     20.43 o 
   6   4  12        0.84        1.60      5.74 o 
 -10   5  12        9.44        4.68      3.51 o 
  -9   5  12        8.37        8.29      3.46 o 
  -8   5  12       74.42       95.82      6.85 o 
  -7   5  12       53.20       52.58      7.82 o 
  -6   5  12       71.04       75.50      6.08 o 
  -5   5  12      166.67      177.64      6.77 o 
  -4   5  12       31.53       30.80      2.91 o 
  -3   5  12       43.63       43.43      4.28 o 
  -2   5  12       89.54       83.15      6.79 o 
  -1   5  12      108.29      108.71     13.81 o 
   0   5  12        6.13        5.54      2.18 o 
   1   5  12       16.73       20.25      7.06 o 
   2   5  12        7.63        3.74      3.55 o 
   3   5  12       71.74       53.97     14.43 o 
   4   5  12       15.37       22.00      7.96 o 
   5   5  12      139.67      150.73     30.42 o 
   6   5  12       26.66       37.02      8.58 o 
  -9   6  12       28.65       33.34      6.39 o 
  -8   6  12       59.35       68.50      6.12 o 
  -7   6  12        9.98        5.96      1.96 o 
  -6   6  12       83.69       92.41      7.18 o 
  -5   6  12        4.74        4.09      1.65 o 
  -4   6  12        3.56        3.67      1.71 o 
  -3   6  12       28.16       27.28      3.49 o 
  -2   6  12        4.38        4.63      1.89 o 
  -1   6  12       25.97       21.31      3.57 o 
   0   6  12       40.32       34.59      4.47 o 
   1   6  12       30.44       19.50      7.16 o 
   2   6  12       25.25       13.91      5.28 o 
   3   6  12       67.58       63.16      8.45 o 
   4   6  12       14.42       19.50      7.34 o 
   5   6  12       12.17        8.14      4.46 o 
   6   6  12        8.39       15.02      6.80 o 
  -9   7  12       48.61       61.05      7.14 o 
  -8   7  12       61.54       65.24      5.42 o 
  -7   7  12       67.51       61.70      7.29 o 
  -6   7  12       52.13       55.35      6.46 o 
  -5   7  12       36.50       32.05      3.67 o 
  -4   7  12        2.44        1.40      2.33 o 
  -3   7  12      161.19      173.09      7.58 o 
  -2   7  12        2.31        2.88      1.75 o 
  -1   7  12       22.81       25.58      6.11 o 
   0   7  12       26.25       28.42      4.70 o 
   1   7  12        1.10        0.62      2.58 o 
   2   7  12       11.39       12.57      5.02 o 
   3   7  12       15.59       22.70      8.22 o 
   4   7  12       25.02       32.59     10.10 o 
   5   7  12        8.32       10.48      6.31 o 
  -8   8  12       99.65      100.61      6.38 o 
  -7   8  12       15.60       14.59      2.99 o 
  -6   8  12       64.98       77.44      5.49 o 
  -5   8  12       16.43       15.33      2.91 o 
  -4   8  12       47.42       52.78      5.28 o 
  -3   8  12       86.84       91.11      8.01 o 
  -2   8  12       26.43       16.16      3.31 o 
  -1   8  12       81.86       80.65      7.34 o 
   0   8  12        9.62        9.00      3.05 o 
   1   8  12       53.16       48.28      5.92 o 
   2   8  12        9.66        8.53      3.61 o 
   3   8  12       49.95       37.17      7.24 o 
   4   8  12       26.75       31.56      6.72 o 
   5   8  12      150.74      160.82     33.75 o 
  -8   9  12        9.82       12.85      2.88 o 
  -7   9  12       50.36       58.27      5.56 o 
  -6   9  12       21.39       23.15      3.55 o 
  -5   9  12       21.84       21.20      5.11 o 
  -4   9  12       44.10       39.69      4.57 o 
  -3   9  12       27.62       26.64      4.67 o 
  -2   9  12        0.80        0.94      1.73 o 
  -1   9  12       22.59       16.08      3.83 o 
   0   9  12       33.19       28.51      4.63 o 
   1   9  12        6.37        5.48      2.02 o 
   2   9  12       32.61       34.06      8.50 o 
   3   9  12       19.06       39.70      7.75 o 
   4   9  12       24.13       11.10      5.41 o 
  -7  10  12        4.05        2.76      1.40 o 
  -6  10  12       13.58       14.45      3.14 o 
  -5  10  12       40.79       50.20      5.90 o 
  -4  10  12       17.94       22.95      4.27 o 
  -3  10  12       41.48       37.87      4.73 o 
  -2  10  12        6.19        7.98      3.59 o 
  -1  10  12       69.05       83.26      8.26 o 
   0  10  12      126.27      154.16     19.80 o 
   1  10  12       14.54       14.50      3.48 o 
   2  10  12       76.52       81.04     16.59 o 
   3  10  12        6.03        6.54      5.13 o 
  -6  11  12        1.14        1.70      1.98 o 
  -5  11  12       17.69       20.16      4.17 o 
  -4  11  12       50.40       62.22      7.69 o 
  -3  11  12       18.33       20.89      4.83 o 
  -2  11  12       12.18        8.69      3.15 o 
  -1  11  12        7.38        5.59      2.37 o 
   0  11  12       16.95       14.05      3.76 o 
   1  11  12      123.40      103.17     17.24 o 
   2  11  12       82.97       88.41     28.18 o 
  -4  12  12       35.04       32.90      5.68 o 
  -3  12  12        2.54        5.96      3.48 o 
  -2  12  12       13.87        8.27      3.16 o 
  -1  12  12        4.38        7.44      3.05 o 
   0  12  12       16.00       13.56      3.20 o 
   1  12  12       15.66       15.43      6.67 o 
  -9   0  13        0.03        4.22      4.28 o 
  -8   0  13        1.71        0.33      3.22 o 
  -7   0  13        0.56        1.60      2.99 o 
  -6   0  13       10.91       12.78      4.35 o 
  -5   0  13        0.14        1.24      2.37 o 
  -4   0  13        0.12       -0.52      2.52 o 
  -9   1  13       26.39       27.85      4.43 o 
  -8   1  13       14.22        8.13      2.94 o 
  -7   1  13       34.92       34.71      5.52 o 
  -6   1  13       15.24       18.63      3.16 o 
  -5   1  13        7.70        7.36      2.37 o 
  -4   1  13        4.93        4.67      1.89 o 
  -3   1  13       25.08       24.14      3.97 o 
  -9   2  13        1.56        4.44      3.01 o 
  -8   2  13        5.79        4.54      2.34 o 
  -7   2  13       48.20       48.69      5.76 o 
  -6   2  13       12.87       12.16      3.62 o 
  -5   2  13       37.42       34.02      5.45 o 
  -4   2  13       22.50       17.22      3.40 o 
  -3   2  13       59.59       67.93      6.83 o 
   2   2  13        0.83        1.24      2.37 o 
   4   2  13       12.60        8.50      4.77 o 
   5   2  13       41.90       46.81     12.37 o 
  -9   3  13        7.33        7.63      3.34 o 
  -8   3  13       20.54       24.95      5.03 o 
  -7   3  13       10.50       15.89      3.23 o 
  -6   3  13        2.66        3.15      2.46 o 
  -5   3  13       55.72       66.95      5.22 o 
  -4   3  13       17.65       14.07      4.46 o 
  -3   3  13       44.15       47.86      6.34 o 
   1   3  13       20.87       16.46      4.71 o 
   2   3  13        5.11        6.98      4.33 o 
   3   3  13      115.94      143.72     10.23 o 
   4   3  13      103.18      101.65      9.45 o 
   5   3  13       82.75       83.70      9.71 o 
  -9   4  13       49.81       58.94      5.70 o 
  -8   4  13        4.42        5.66      3.11 o 
  -7   4  13       12.13       12.29      3.21 o 
  -6   4  13       33.67       41.67      5.22 o 
  -5   4  13       40.60       35.30      3.80 o 
  -4   4  13       26.42       21.02      4.66 o 
  -3   4  13       32.27       41.06      5.69 o 
  -2   4  13       13.11        8.96      3.32 o 
  -1   4  13       31.38       20.99      6.83 o 
   0   4  13       11.92        9.27      3.45 o 
   1   4  13       30.28       24.09      8.94 o 
   2   4  13       16.95       15.82      5.62 o 
   3   4  13        1.36        2.37      2.86 o 
   4   4  13        3.00        4.77      4.15 o 
   5   4  13        4.58        4.12      3.61 o 
  -8   5  13       57.34       75.10      7.73 o 
  -7   5  13       42.65       46.27      4.71 o 
  -6   5  13       76.40       76.36     10.76 o 
  -5   5  13       13.76       12.49      4.79 o 
  -4   5  13       11.94        8.40      4.25 o 
  -3   5  13       12.04       11.15      3.97 o 
  -2   5  13        8.77        4.26      2.38 o 
  -1   5  13        8.60        7.14      2.76 o 
   0   5  13        8.70       10.12      4.51 o 
   1   5  13       40.94       31.66      9.74 o 
   2   5  13        6.39        7.55      3.89 o 
   3   5  13       26.84       27.41      5.56 o 
   4   5  13       10.67       10.23      6.18 o 
  -8   6  13       11.73       12.99      3.35 o 
  -7   6  13       32.20       31.84      4.77 o 
  -6   6  13        7.97       11.54      2.94 o 
  -5   6  13        6.91       10.90      5.36 o 
  -4   6  13        7.72        7.96      3.92 o 
  -3   6  13       26.87       27.40      4.49 o 
  -2   6  13       27.94       32.70      6.54 o 
  -1   6  13        2.63        2.01      1.98 o 
   0   6  13       11.91       12.96      4.51 o 
   1   6  13        5.40        6.78      3.35 o 
   2   6  13        4.54        1.67      3.71 o 
   3   6  13        5.65        9.22      4.87 o 
   4   6  13        0.35        2.63      3.68 o 
  -7   7  13       87.13       98.39      6.87 o 
  -6   7  13       69.40       81.97      9.15 o 
  -5   7  13       67.14       70.30     18.99 o 
  -4   7  13       82.74      103.33      7.63 o 
  -3   7  13       15.74       19.45      4.03 o 
  -2   7  13        7.25        5.80      1.95 o 
  -1   7  13       37.78       35.61      4.90 o 
   0   7  13       32.72       30.96     10.51 o 
   1   7  13       12.04       11.98      4.66 o 
   2   7  13       37.35       43.28      9.02 o 
   3   7  13       15.98       20.71      6.80 o 
  -7   8  13        4.56        5.41      4.12 o 
  -6   8  13       12.53       19.91      6.23 o 
  -5   8  13        2.16        3.69      2.82 o 
  -4   8  13      132.49      133.10      8.51 o 
  -3   8  13       15.62       14.67      3.49 o 
  -2   8  13       27.50       26.36      6.79 o 
  -1   8  13       10.85       14.04      2.93 o 
   0   8  13        5.07        3.25      3.55 o 
   2   8  13       20.88       22.59     10.77 o 
   3   8  13        5.64       15.95      6.80 o 
  -6   9  13        3.85        5.93      2.62 o 
  -5   9  13       27.25       27.74      4.25 o 
  -4   9  13       19.92       24.40      4.38 o 
  -3   9  13      142.12      154.94      7.90 o 
  -2   9  13        3.43        2.34      2.32 o 
  -1   9  13       24.17       21.66      4.49 o 
   0   9  13        2.54        1.93      2.70 o 
   1   9  13        1.45        1.62      2.22 o 
   2   9  13       46.23       43.02     18.47 o 
  -4  10  13       41.20       40.54      4.70 o 
  -3  10  13       12.71       16.35      3.69 o 
  -2  10  13       58.28       68.61     14.09 o 
  -1  10  13       29.47       35.81      5.64 o 
   0  10  13       36.30       32.48      9.48 o 
  -7   0  14       10.12        8.86      3.79 o 
  -6   0  14       23.07       17.62      5.31 o 
  -7   1  14       26.67       25.75      4.48 o 
  -6   1  14        4.67        4.51      2.32 o 
  -5   1  14        5.28        2.32      2.24 o 
  -7   2  14       31.37       39.77      4.62 o 
  -6   2  14        0.43        2.68      3.53 o 
  -5   2  14        0.35        1.83      3.79 o 
  -7   3  14        2.16        4.17      2.72 o 
  -6   3  14       15.63       13.29      4.66 o 
  -5   3  14       27.25       29.78      7.19 o 
  -7   4  14        8.58        7.21      4.35 o 
  -6   4  14       15.67       24.63      5.51 o 
  -5   4  14       36.54       46.50      6.54 o 
  -4   4  14       33.82       34.08      6.21 o 
  -6   5  14       17.66       12.78      6.59 o 
  -5   5  14       10.31        5.20      3.55 o 
  -4   5  14        2.00        6.47      4.74 o 
  -6   6  14       28.80       30.63      6.70 o 
  -5   6  14       18.95       17.75      7.83 o 
  -4   6  14       34.52       39.93      6.65 o 
  -5   7  14       15.16       10.85      4.10 o 
  -4   7  14       35.24       51.96      8.76 o 
  -3   8  14       46.77       56.06      7.99 o 
  -1   8  14        0.49        1.06      2.11 o 
                                                 
